# Supplementary material for: Diversity and correlation analysis of endophytes and metabolites of Panax quinquefolius L. in various tissues
Source: BMC Plant Biol. 2023 May 25;23:275. doi: 10.1186/s12870-023-04282-z (PMC10210350; doi:10.1186/s12870-023-04282-z)
Supplement: Supplementary file 1 — Additional file 1: Table S1. Total metabolites of positive and negative ion patterns identified from different parts of Panax quinquefolius L. [file 12870_2023_4282_MOESM1_ESM.xlsx]

## Sheet: Sheet1
Table S1. Total metabolites of positive and negative ion patterns identified from different parts of Panax quinquefolius L.
Compound_ID	Name	Formula	Molecular Weight	RT [min]	m/z	mzCloud_Results	mzVault_Results	MassList_Results	all_Root_1	all_Root_2	all_Root_3	all_Root_4	all_Root_5	all_Fibril_1	all_Fibril_2	all_Fibril_3	all_Fibril_4	all_Fibril_5	all_Stem1_1	all_Stem1_2	all_Stem1_3	all_Stem1_4	all_Stem1_5	all_Leaf_1	all_Leaf_2	all_Leaf_3	all_Leaf_4	all_Leaf_5
Com_1_neg	Citric acid	C6 H8 O7	192.027	1.975	191.02	Full match	Full match	Full match	94745327023	84077894813	81209178322	112000000000	102000000000	77258552651	60594572543	71148945567	65807901915	64839311357	2102396345	1860240200	2402284227	2626439681	4492012631	1235685964	1977185637	2626962074	2106724008	1699999115
Com_2_neg	DL-Malic acid	C4 H6 O5	134.022	1.482	133.014	Full match	Full match	Full match	40906175123	20193548418	46365046087	25229282038	79242594020	22300069952	30444178359	22321108115	24662125679	18813818824	17624654340	14349586690	36599404444	25471512909	39917689653	4.02397e+07	4.30125e+07	3.75317e+07	4.03935e+07	3.75533e+07
Com_4_neg	α,α-Trehalose	C12 H22 O11	342.116	1.391	341.108	Full match	Full match	Full match	35923734852	38044553094	37067720767	39126392284	25891383944	14030394746	12312419517	14771883007	13316909019	13723675523	10214621744	10283561564	15583489728	19580823429	9260228966	21658860501	20588511712	26752524645	26446079108	24694624947
Com_9_neg	D-Saccharic acid	C6 H10 O8	210.038	1.304	209.03	Full match	Full match	Full match	15058601612	12410220668	13399850523	16234588337	20154582084	1.49747e+08	4.28471e+08	4.32182e+08	2.25363e+08	1.00627e+08	1.84659e+08	1.92206e+08	2.1071e+08	1.88759e+08	2.09391e+08	9.71788e+08	1066050057	1021875386	1074478346	919284621
Com_30_neg	Gluconic acid	C6 H12 O7	196.058	1.277	195.051	Full match	Full match	Full match	7183415798	5046267163	6051129687	3899749065	6240307016	7090004482	5789518799	6665729285	7627557717	7008013117	11131741037	11481328353	13058532296	12724483001	10946681216	16879299459	16645401582	16052346075	16188055243	16896741061
Com_40_neg	Adipic acid	C6 H10 O4	146.058	5.195	145.051	Full match	Full match	Full match	8.38716e+08	2.84154e+08	2.61758e+08	5424255671	3.00575e+08	1.30814e+08	6.74972e+07	4237092631	2.61829e+08	3975698569	1.98593e+08	3.11125e+08	2.40476e+08	2.92827e+08	1.94074e+08	9.75151e+08	1905636610	2168637533	1738258589	1388263340
Com_103_neg	Uridine 5'-diphosphogalactose	C15 H24 N2 O17 P2	566.054	1.515	565.047	Full match	Full match	Full match	1930619310	1605091864	1437976877	2199360439	1291001453	1520010169	1146736538	1492091581	1383638605	1175931861	1.39538e+08	1.00755e+08	5.17647e+07	7.15779e+07	128693325	4.6598e+08	5.31836e+08	6.21278e+08	5.45189e+08	5.16781e+08
Com_291_neg	Uridine monophosphate (UMP)	C9 H13 N2 O9 P	324.035	1.561	323.028	Full match	Full match	Full match	1.5029e+08	1.11781e+08	6.53555e+08	1.46822e+08	3.70415e+08	1.60347e+08	2.56784e+08	2.18875e+08	2.8272e+08	2.05722e+08	4.14901e+07	5.03609e+07	7.21573e+07	4.8351e+07	4.63691e+07	3.66902e+08	4.3932e+08	2.82048e+08	3.60129e+08	2.04054e+08
Com_372_neg	D-(-)-Fructose	C6 H12 O6	180.063	1.382	179.056	Full match	Full match	Full match	3.68299e+08	2.57177e+08	4.14584e+08	2.09527e+08	4.53117e+08	3.20531e+08	2.70203e+08	3.35115e+08	3.99366e+08	2.72978e+08	14216833312	16280836360	24091624206	24169468473	15722347619	23746553459	23126008761	27522268584	24290829065	26629987710
Com_386_neg	Sucrose	C12 H22 O11	342.116	6.048	341.109	Full match	Full match	Full match	177171966	247409875	4.36266e+08	2.5687e+08	2.28158e+08	1.09062e+07	9.82637e+06	1.15832e+07	8.5813e+06	1.00125e+07	1.15612e+07	1.50259e+07	5.2294e+07	3.27284e+07	2.28563e+07	4.50237e+06	4.65286e+06	8.79572e+06	5.15006e+06	4.5354e+06
Com_487_neg	L-Threonic acid	C4 H8 O5	136.037	1.339	135.03	Full match	Full match	No results	212876928	1.17923e+08	3.16642e+08	1.22958e+08	2.69632e+08	1.7965e+08	165928044	1.8827e+08	2.35212e+08	1.75935e+08	2140520676	1785770194	2147305251	2545059938	3775544165	4049382679	4698580218	4215540149	3855616697	4577737873
Com_680_neg	D-Xylulose 5-phosphate	C5 H11 O8 P	230.019	1.302	229.012	Full match	Full match	Full match	121902162	1.27225e+08	2.18516e+08	1.12296e+08	1.27952e+08	9.3293e+07	5.39777e+07	7.39888e+07	9.437e+07	9.51464e+07	1.75111e+08	2.29485e+08	1.91546e+08	148124084	1.77313e+08	8.23499e+07	1.06937e+08	8.5345e+07	9.519e+07	9.67196e+07
Com_1622_neg	Fumaric acid	C4 H4 O4	116.011	1.255	115.004	Full match	Full match	Full match	3.67346e+07	6.78197e+07	5.22915e+07	6.77671e+07	3.26559e+07	6.64338e+08	3.74371e+08	3.79762e+08	3.4137e+08	3.18357e+08	9.85054e+08	9.79461e+08	9.9022e+08	8.85206e+08	1254998242	4.54176e+07	4.79919e+07	5.32655e+07	4.55355e+07	5.16771e+07
Com_1889_neg	N-Acetyl-D-alloisoleucine	C8 H15 N O3	173.105	5.53	172.098	Full match	Full match	Full match	5.50696e+07	3.47059e+07	3.44218e+07	4.32306e+07	4.71776e+07	1.61038e+08	1.50746e+08	2.26075e+08	1.60371e+08	2.2883e+08	1.94983e+08	2.20588e+08	1.90272e+08	214991330	1.93852e+08	1.18918e+08	9.92311e+07	9.06622e+07	1.03073e+08	1.05564e+08
Com_2584_neg	Guanosine monophosphate (GMP)	C10 H14 N5 O8 P	363.058	2.253	362.051	Full match	Full match	Full match	1.9381e+07	3.45183e+07	2.29565e+07	1.61599e+07	1.82279e+07	1.7472e+07	2.03519e+07	2.10363e+07	2.22711e+07	2.32727e+07	2.2998e+06	5.80171e+06	6.18782e+06	4.84293e+06	4.916e+06	2.73967e+07	2.06168e+07	1.84143e+07	2.1368e+07	2.09494e+07
Com_3388_neg	N-Acetyl-L-phenylalanine	C11 H13 N O3	207.09	5.569	206.082	Full match	Full match	Full match	2.32036e+07	1.07425e+07	1.0421e+07	1.08208e+07	1.44491e+07	1.23589e+08	1.21739e+08	1.77451e+08	1.37387e+08	1.64362e+08	2.43226e+08	3.19942e+08	3.31946e+08	3.24657e+08	2.48432e+08	4.43862e+07	5.08881e+07	3.80687e+07	4.12931e+07	4.21481e+07
Com_3895_neg	L-Tyrosine	C9 H11 N O3	181.074	2.343	180.067	Full match	Full match	Full match	1.55341e+07	1.78762e+07	1.61763e+07	1.55163e+07	1.84861e+07	6.16222e+07	2.0684e+08	7.43202e+07	5.33435e+07	5.91421e+07	4.28708e+07	5.23741e+07	3.36326e+07	129342280	1.74126e+07	8.92504e+07	8.92451e+07	1.13967e+08	1.15373e+08	1.08686e+08
Com_5871_neg	2'-Deoxyinosine	C10 H12 N4 O4	252.086	3.915	251.079	Full match	Full match	Full match	866735	221129	2.74897e+06	228459	9.16695e+06	692923	287585	1.09082e+06	919985	771301	1.09822e+07	1.03713e+07	1.92488e+07	1.90025e+07	7.61727e+06	5.70972e+07	4.39569e+07	6.15707e+07	7.01579e+07	5.83481e+07
Com_6503_neg	(R)-3-Hydroxy myristic acid	C14 H28 O3	244.204	8.207	243.196	Full match	Full match	No results	6.8568e+06	6.79655e+06	5.45106e+06	7.49085e+06	6.88608e+06	8.56677e+06	5.78079e+06	7.02189e+06	7.3682e+06	9.03509e+06	3.64611e+06	2.58483e+06	4.62651e+06	3.61315e+06	5.01601e+06	5.18947e+06	5.10451e+06	4.22622e+06	3.85356e+06	4.47929e+06
Com_7315_neg	Xanthosine	C10 H12 N4 O6	284.076	4.689	283.068	Full match	Full match	Full match	2.81028e+06	3.01713e+06	4.65146e+06	4.08708e+06	5.86289e+06	7.85519e+06	8.94653e+06	8.44748e+06	8.16427e+06	1.02627e+07	9.12521e+06	1.08326e+07	1.04698e+07	1.05233e+07	1.15123e+07	3.95572e+07	8.3051e+07	8.88489e+07	5.93475e+07	4.8995e+07
Com_37_neg	L-Aspartic acid	C4 H7 N O4	133.038	1.252	132.03	Full match	Full match	Full match	3901041218	5448726920	3803431386	5232740751	3356049402	1280326206	1014676108	9.02986e+08	1057322835	1159912100	2345630934	2309197428	2109886423	3400428084	2619183043	3947504500	4372901477	4652533288	4581321864	4208561587
Com_31_neg	D-(-)-Quinic acid	C7 H12 O6	192.063	5.346	191.056	Full match	Full match	Full match	4353235025	6552101758	4522339472	5402288498	3458406722	4789984943	4160833801	4264536979	4884218687	4006348446	1018572014	9.24147e+08	9.19601e+08	1049936683	8.9886e+08	1916064981	3122623256	3119146411	2898453378	2717639716
Com_256_neg	Guanosine	C10 H13 N5 O5	283.092	3.403	282.084	Full match	Full match	Full match	582439525	5.22975e+08	5.90087e+08	5.77597e+08	7.49686e+08	2.00313e+08	2.37303e+08	3.13976e+08	2.09467e+08	2.62072e+08	1.86349e+08	1.60559e+08	2.12704e+08	2.22295e+08	1.27417e+08	2.00256e+08	285283630	3.16963e+08	3.25367e+08	3.71025e+08
Com_41_neg	D-Raffinose	C18 H32 O16	504.169	1.4	503.161	Full match	Full match	Full match	3864274006	5354170942	3606363471	3024756394	3044919779	599123024	5.03794e+08	6.16753e+08	5.50052e+08	6.01977e+08	2.16903e+08	263316320	3.0907e+08	5.90146e+08	2.83011e+08	3.02932e+08	340151257	4.09037e+08	3.75856e+08	3.96398e+08
Com_184_neg	Chlorogenic acid	C16 H18 O9	354.096	5.192	353.088	Full match	Full match	Full match	1110426809	3.01193e+08	2.48393e+08	3.4504e+08	2.78565e+08	1.01696e+08	5.84349e+07	4.09004e+06	1.85217e+08	2.49391e+07	1.65222e+08	2.88348e+08	2.38992e+08	250876722	1.49155e+08	1258337633	2657083515	2867367923	2607826091	1924499025
Com_610_neg	L-Glutathione oxidized	C20 H32 N6 O12 S2	612.151	2.236	611.144	Full match	Full match	Full match	1.15819e+08	1.20529e+08	1.66369e+08	1.42764e+08	2.48665e+08	5.93904e+07	6.64391e+07	1.06059e+08	4.96668e+07	5.91836e+07	2.97963e+07	2.3453e+07	2.50172e+07	2.98961e+07	2.28972e+07	2.56951e+07	3.18675e+07	4.25617e+07	4.72169e+07	4.44379e+07
Com_352_neg	Uridine	C9 H12 N2 O6	244.069	2.255	243.062	Full match	Full match	Full match	3.61246e+08	4.74145e+08	4.59138e+08	3.93344e+08	5.0404e+08	9.95172e+07	1.60296e+08	1.95258e+08	1.29922e+08	1.59804e+08	1.55506e+08	131894551	1.70226e+08	2.04568e+08	8.78717e+07	1.15059e+08	1.51298e+08	1.78257e+08	2.08878e+08	2.19499e+08
Com_730_neg	Malonic acid	C3 H4 O4	104.011	1.55	103.004	Full match	Full match	Full match	1.10167e+08	9.56569e+07	1.01365e+08	1.38177e+08	2.03853e+08	1.77728e+08	1.5103e+08	2.09838e+08	1.70552e+08	158394373	5.54826e+07	4.45614e+07	2.87093e+07	3.04871e+07	5.04746e+07	1.66602e+08	1.80768e+08	1.2826e+08	1.365e+08	183528727
Com_141_neg	2-Isopropylmalic acid	C7 H12 O5	176.069	5.436	175.061	Full match	Full match	Full match	1112775642	7.85576e+08	1597219697	1079478161	1331284552	3.8494e+08	4.69041e+08	2.93184e+08	5.76946e+08	3.06792e+08	8.55148e+07	5.5214e+07	4.78534e+07	6.2017e+07	1.23122e+08	3.89149e+07	3.03684e+07	2.64066e+07	2.71312e+07	2.63647e+07
Com_1496_neg	Jasmonic acid	C12 H18 O3	210.126	6.134	209.118	Full match	Full match	Full match	2.09667e+07	7.59248e+07	7.15366e+06	1.82308e+07	1.04985e+07	3.23505e+07	4.18257e+07	3.48457e+07	3.7438e+07	3.06052e+07	7.96496e+07	4.42321e+07	8.28152e+07	5.05942e+07	7.36388e+07	2.90103e+07	2.04197e+07	1.78214e+07	1.57574e+07	2.57126e+07
Com_3323_neg	Cyclic ADP-ribose	C15 H21 N5 O13 P2	541.061	1.753	540.054	Full match	Full match	No results	1.49807e+07	1.69936e+07	2.39243e+07	1.81254e+07	1.31876e+07	1.05062e+07	8.56669e+06	9.78642e+06	8.72521e+06	9.65343e+06	1.86469e+07	1.66822e+07	13739988	1.55394e+07	1.26175e+07	1.75772e+07	1.90599e+07	1.82779e+07	2.05709e+07	2.19158e+07
Com_622_neg	UDP-N-acetylglucosamine	C17 H27 N3 O17 P2	607.081	1.542	606.074	Full match	Full match	Full match	1.26737e+08	1.41075e+08	2.33021e+08	2.14661e+08	2.42895e+08	2.08307e+08	1.62883e+08	2.38769e+08	2.11642e+08	1.82332e+08	4.67136e+07	7.83807e+07	6.89684e+07	8.90824e+07	4.99401e+07	7.24836e+07	7.18765e+07	7.49639e+07	9.03492e+07	6.77727e+07
Com_65_neg	LPA 18:2	C21 H39 O7 P	434.243	8.138	433.236	No results	Full match	No results	4.56577e+08	4.36273e+08	7.84625e+08	3608852735	2275639728	1493501103	2.15975e+08	1.82931e+08	1.242e+08	2.82721e+07	1.35855e+08	4.43592e+08	9.23162e+07	2.92599e+07	1.40031e+07	4.43306e+06	3.39203e+07	4.24131e+07	7.75606e+07	6.72209e+07
Com_92_neg	N-Sinapoylagmatine	C16 H24 N4 O4	336.179	5.309	335.172	No results	No results	Full match	1431930993	8.75098e+06	1749905348	7.91289e+08	2556731278	3.29648e+07	7.37682e+07	7.36784e+07	4.31961e+07	9.0428e+07	2.36233e+07	2.70069e+07	5.29965e+07	4.33849e+07	3.36843e+07	3.59461e+07	1.72994e+07	2.08867e+07	3.62192e+07	3.60265e+07
Com_176_neg	LPG 16:0	C22 H45 O9 P	484.28	7.853	483.272	No results	Full match	No results	1193249841	1081568087	7.97504e+08	1.21058e+08	1.82083e+08	5.57332e+08	2.28311e+08	3.73094e+08	7.94146e+07	154114285	1.40567e+08	2.08786e+08	1045196884	5.12622e+07	6.19977e+07	2.04012e+07	1.72626e+07	1.2977e+07	2.28583e+08	2.81075e+08
Com_178_neg	Lactobionic acid	C12 H22 O12	358.111	1.317	357.104	No results	No results	Full match	8.75234e+08	2.76985e+08	6.83945e+08	2.12366e+08	1164247276	204474993	1.75099e+08	2.12525e+08	2.1344e+08	2.11703e+08	1255799798	1298113934	1139634290	1672168650	8.80114e+08	7.40982e+08	6.61351e+08	7.2079e+08	7.2819e+08	8.10337e+08
Com_226_neg	3-Ureidopropionic acid	C4 H8 N2 O3	132.054	1.242	131.046	Full match	No results	Full match	4.25947e+08	7.88309e+08	3.30446e+08	8.76457e+08	3.13311e+08	5.18131e+08	4.34706e+08	5.04961e+08	5.08099e+08	4.37562e+08	1035553325	1072088252	7.51203e+08	1534396129	1067982066	9.9548e+07	1.43412e+08	1.70977e+08	1.40308e+08	1.21764e+08
Com_269_neg	Geniposidic acid	C16 H22 O10	374.121	5.015	373.114	Full match	No results	Full match	4.40972e+08	7.19148e+08	158632388	6.04357e+08	3.02963e+08	9.01668e+08	6.33099e+08	9.19316e+08	1092773470	7.93377e+08	1.70347e+07	1.8952e+07	4.40975e+07	7.21963e+07	2.2491e+07	4.34963e+07	2.13292e+07	4.26288e+07	3.37374e+07	5.85706e+07
Com_271_neg	2-Oxoglutaric acid	C5 H6 O5	146.022	1.726	145.014	Full match	No results	Full match	3.60525e+07	159804609	7.10519e+08	208870349	4.5864e+08	2.02687e+08	2.11071e+08	2.41186e+08	2.11331e+08	2.9003e+08	571406762	1136100907	7.87546e+08	5.90445e+08	1026865274	554943258	5.08758e+08	3.61593e+08	4.68978e+08	2.22486e+08
Com_292_neg	β-D-Glucopyranuronic acid	C6 H10 O7	194.043	1.271	193.036	Full match	Not the top hit	Full match	5.34318e+08	4.10539e+08	6.50048e+08	2.7191e+08	5.62683e+08	2.27152e+08	1.79106e+08	173355228	2.40984e+08	1.65564e+08	4067338599	4160888063	7.21527e+08	3688636492	3416612983	3.27036e+08	3.53328e+08	3.09383e+08	3.03788e+08	2.9732e+08
Com_350_neg	Elaidic acid	C18 H34 O2	282.256	10.518	281.248	Full match	No results	Full match	4.65751e+08	463391670	5.05444e+08	4.12274e+08	3.97501e+08	603989648	1095223616	3.75037e+08	5.9377e+08	6.76088e+08	8.68079e+07	6.73038e+07	1.44556e+08	8.62517e+07	2.5001e+08	1.68067e+08	2.55694e+08	296967743	2.62845e+08	2.4701e+08
Com_360_neg	Hederacoside D	C53 H86 O22	1074.56	6.758	1073.55	No results	No results	Full match	297024216	3.10878e+08	235014447	4.82109e+08	2.76722e+08	3.08865e+08	2.44487e+08	2.69972e+08	2.40652e+08	2.06735e+08	1097231595	1224731444	1051571102	1432647647	5.68784e+08	6.43166e+08	7.64409e+08	8.87021e+08	7.09624e+08	7.87623e+08
Com_399_neg	Verbenalin	C17 H24 O10	388.136	5.175	387.129	No results	No results	Full match	1.94639e+08	3.42506e+07	3.72582e+08	2.26722e+07	4.19213e+08	1.05897e+08	1.12789e+08	1.16088e+08	1.17376e+08	8.41295e+07	5.49504e+07	5.96591e+07	5.48951e+07	5.47684e+07	4.69045e+07	1.69302e+06	829451	9.51334e+06	1.05063e+06	1.20763e+06
Com_430_neg	DGDG (18:2/18:2)	C51 H88 O15	986.618	9.223	985.61	No results	Invalid mass	No results	103960519	6.06376e+07	3.75206e+08	2.42161e+08	230267416	1.95847e+08	9.41117e+07	1.5734e+07	3.98287e+06	5.22234e+06	1.49733e+07	3.75784e+07	4.18719e+06	532999	4.61435e+06	146187	1.41474e+06	1.25312e+06	3.82896e+06	2.47447e+06
Com_488_neg	LPC 18:2	C26 H50 N O7 P	565.337	9.018	564.33	No results	Invalid mass	No results	91486607	8.85022e+07	3.16516e+08	9.23769e+07	2.28455e+08	2.73158e+08	3.58453e+08	4.13003e+08	2.72192e+08	3.73209e+08	3.58619e+07	4.11621e+07	3.01652e+07	3.92638e+07	4.51894e+07	1.56574e+08	1.43267e+08	1.6196e+08	1.68174e+08	1.79412e+08
Com_493_neg	(2E)-4-Hydroxy-3,7-dimethyl-2,6-octadien-1-yl beta-D-glucopyranoside	C16 H28 O7	378.189	5.56	377.182	Invalid mass	No results	No results	2.42204e+08	6.35642e+07	313570144	1.16845e+08	1.80641e+08	3.4017e+08	2.9886e+08	3.2399e+08	2.88095e+08	4.05708e+08	2.69373e+07	3.50558e+07	7.58365e+07	4.13094e+07	7.47346e+07	2.62322e+08	2.16043e+08	2.44836e+08	2.16546e+08	1.89824e+08
Com_516_neg	Jujuboside B	C52 H84 O21	1044.55	6.146	1043.54	No results	No results	Full match	270716563	1.92915e+08	2.68423e+08	2.99924e+08	8.07062e+07	4.55262e+07	3.98416e+07	4.2802e+07	3.69327e+07	3.32497e+07	2.75025e+08	3.71037e+08	470285207	2.9254e+08	3.32837e+06	5.49288e+07	5.13368e+07	7.38261e+07	5.13871e+07	6.87706e+07
Com_522_neg	Caffeic acid O-glucoside	C15 H18 O9	342.095	4.89	341.088	No results	No results	Full match	2.62398e+08	2.47206e+08	2.69933e+08	2.67017e+08	2.96149e+08	1.71455e+08	1.78502e+08	2.04131e+08	1.68439e+08	1.87862e+08	1.49807e+08	1.65141e+08	1.6676e+08	1.59108e+08	1.34868e+08	1742144824	1468716037	1768355345	2430658105	1858021027
Com_523_neg	4-Oxoproline	C5 H7 N O3	129.043	2.013	128.035	Full match	No results	Full match	2.37273e+08	6.3312e+07	2.74081e+08	1.11493e+08	2.95686e+08	3.44912e+08	2.98854e+08	3.98416e+08	4.05693e+08	3.68613e+08	4891387674	1451088338	1409940132	1367017010	2071444381	1.0883e+08	1.26351e+08	2.25578e+08	1.2083e+08	7.92224e+07
Com_536_neg	Citramalate	C5 H8 O5	148.037	2.044	147.03	No results	No results	Full match	2.91366e+08	1.85092e+08	199981217	2.53077e+08	255361303	2.95883e+08	2.92518e+08	3.32232e+08	3.06381e+08	3.22259e+08	3.3354e+08	322910778	4.79238e+08	3.89841e+08	3.96199e+08	1.70459e+08	159274182	2.17552e+08	2.07497e+08	2.05792e+08
Com_589_neg	Prostaglandin F3α	C20 H32 O5	398.233	9.031	397.226	Invalid mass	No results	No results	2.16665e+08	2.16614e+08	9.14055e+07	6.98678e+07	2.56242e+08	8.21761e+07	1.10223e+08	3.45878e+08	2.98731e+08	3.02786e+08	3.36455e+08	2.05974e+08	8.31672e+07	8.67249e+07	1.0415e+08	1.08577e+08	7.59137e+07	1.12229e+08	223434164	4.17923e+08
Com_716_neg	MGDG (18:2/18:3)	C45 H76 O10	822.55	8.593	821.542	No results	Invalid mass	No results	1.09246e+08	7.48644e+07	2.0844e+08	8.71572e+07	1.4462e+08	1.11157e+08	5.62485e+07	5.19212e+07	2.45234e+07	2.54873e+07	4.47568e+07	4.33698e+07	1.1206e+07	1.41085e+06	1.97722e+07	1.13396e+07	5.60948e+07	3.36079e+07	8.71404e+07	6.54977e+07
Com_723_neg	LPI 16:0	C25 H49 O12 P	572.296	9.116	571.289	No results	Full match	No match	1.61058e+08	2.00666e+08	1.44764e+08	2.06462e+08	153455633	1.06937e+08	3.616e+07	1.30021e+08	114376246	8.01596e+07	1.80011e+08	1.46013e+08	1.57343e+08	1.86609e+07	1.3671e+07	1.37327e+07	1.13084e+07	1.83758e+07	1.88587e+08	2.75861e+08
Com_734_neg	2-Hydroxy-1-(4-methoxyphenyl)propyl hexopyranoside	C16 H24 O8	172.073	5.267	389.145	Invalid mass	No results	No results	1.34505e+08	7.18752e+07	1.91303e+08	2.42184e+07	2.02679e+08	1.23209e+08	1.61312e+08	1.43075e+08	1.48513e+08	1.2945e+08	2.01596e+06	2.00946e+06	2.95499e+06	3.37869e+06	2.94206e+06	3.78541e+07	2.96752e+07	3.41155e+07	2.8435e+07	3.39332e+07
Com_759_neg	Mestranol	C21 H26 O2	310.181	7.255	309.174	No results	Invalid mass	No results	1.65633e+08	1.92751e+08	5.94449e+07	2.47674e+07	1.31265e+08	5.93471e+07	1.21922e+08	5.74621e+08	2.84913e+08	361495030	1084841877	6.0098e+08	1.73298e+08	1.94248e+08	2.47914e+08	1.63838e+08	1.27044e+08	184907493	3.13519e+08	1036453559
Com_812_neg	D-Glucono-1,5-lactone	C6 H10 O6	238.069	1.325	237.062	No results	Invalid mass	No results	1.56014e+08	1.12339e+08	1.57785e+08	9.77853e+07	1.79629e+08	324967840	2.21894e+08	3.15587e+08	3.18679e+08	3.17212e+08	1327809002	1352977144	2099909801	1745521371	1762272485	464343252	496572639	4.05713e+08	4.09323e+08	4.82214e+08
Com_845_neg	PC (16:0/18:2)	C42 H80 N O8 P	803.568	10.258	802.56	No results	Invalid mass	No results	2.74901e+07	1.38886e+08	2.99839e+07	1.68111e+08	9.21288e+07	7.36135e+07	1.14043e+08	4.50119e+07	6.89205e+07	3.2179e+07	7.24163e+07	1.27486e+08	3.93229e+07	1.31758e+06	830534	654001	591287	8.36217e+06	3.65331e+06	5.27442e+06
Com_959_neg	LPA 16:0	C19 H39 O7 P	410.243	10.388	409.236	No results	Full match	Full match	1.30149e+07	1.01343e+07	2.86429e+07	1.40057e+08	4.41897e+07	1.25898e+08	9.29706e+07	1.92279e+07	1.96479e+07	1.2612e+07	6.82032e+06	1.30233e+07	2.10691e+06	1.27338e+06	1.09415e+06	828321	4.21721e+06	5.10477e+06	6.44594e+06	3.60231e+06
Com_969_neg	LysoPE 18:2 (2n isomer)	C23 H44 N O7 P	477.285	10.486	476.278	No results	No results	Full match	1.37119e+08	1.3908e+08	7.40878e+07	3.24434e+07	6.67999e+07	2.98873e+07	7.29193e+07	2.58951e+08	2.92027e+08	3.32939e+08	4.80445e+08	1.46213e+08	5.34451e+07	6.2633e+07	4.08618e+07	3.68984e+07	2.07776e+07	3.55309e+07	3.0104e+07	35385729
Com_1018_neg	Pseudoprotodioscin	C51 H82 O21	1030.53	7.497	1029.52	No results	No results	Full match	7.65139e+07	5.32454e+07	128246129	4.63123e+07	8.1427e+07	5.11587e+07	3.44413e+07	4.47374e+07	4.36418e+07	5.17341e+07	6.2349e+07	2.36305e+07	9.77561e+07	5.34176e+07	7.7013e+07	2.22005e+07	5.37349e+07	6.3621e+07	6.07388e+07	5.08965e+07
Com_1037_neg	PA (18:3/24:4)	C45 H75 O8 P	774.529	10.981	773.523	No results	Invalid mass	No results	7.91763e+06	125175361	4.52859e+07	5.82832e+07	3.40227e+07	3.39459e+07	8.74261e+07	6.44636e+07	4.52943e+07	1.10127e+08	5.79241e+06	803900	354279	656299	965709	1.22975e+08	7.98126e+07	1.38906e+08	1.48336e+08	2.10292e+08
Com_1126_neg	Tyrosol	C8 H10 O2	138.068	5.265	321.134	No results	No results	Full match	7.76836e+07	1.101e+08	8.4471e+07	75518691	4.88277e+06	8.7689e+07	8.31645e+07	5.71015e+07	8.76944e+07	9.0475e+07	9.99369e+07	1.37398e+08	4.66465e+07	5.23449e+07	4.73734e+07	1.93419e+08	1.11747e+08	6.45933e+07	9.96402e+07	1.02822e+08
Com_1203_neg	L-Homoserine	C4 H9 N O3	119.058	1.254	118.051	No results	No results	Full match	6.61848e+07	9.03482e+07	7.4864e+07	1.01585e+08	5.60406e+07	5.96817e+07	4.00202e+07	3.58593e+07	4.06581e+07	3.9335e+07	5.45298e+07	6.2858e+07	6.36001e+07	8.94838e+07	7.40223e+07	5.24781e+07	8.19821e+07	9.12109e+07	8.05048e+07	8.08321e+07
Com_1237_neg	Phenobarbital	C12 H12 N2 O3	232.085	4.884	231.078	Full match	No results	No results	6.69404e+07	8.65637e+07	7.05631e+07	9.76e+07	6.86346e+07	2.02163e+07	1.97582e+07	2.17527e+07	1.95681e+07	1.8003e+07	4.3972e+06	6.08165e+06	1.60196e+06	895272	1.59193e+06	2.6789e+07	2.26656e+07	2.50642e+07	2.4662e+07	2.83015e+07
Com_1270_neg	2-Hydroxy-2-methyl-3-buten-1-yl beta-D-glucopyranoside	C11 H20 O7	310.126	4.942	309.119	Invalid mass	No results	No results	9.09728e+07	6.34072e+07	6.65037e+07	5.1427e+07	9.44565e+07	452179998	4.1915e+08	4.60742e+08	4.72505e+08	4.81628e+08	9.9361e+07	9.82465e+07	7.28338e+07	9.13172e+07	5.2915e+07	704865305	5.03658e+08	5.19773e+08	564107029	5.79982e+08
Com_1365_neg	Bilobalide	C15 H18 O8	326.1	5.268	325.093	No results	Full match	Full match	7.04956e+07	6.74461e+07	8.55375e+07	6.19249e+07	7.4697e+07	2.08164e+07	2.07778e+07	2.26617e+07	2.31296e+07	2.08437e+07	1158665042	1272716323	1478228290	1168570323	1245848802	3.44571e+08	3.5366e+08	2.66382e+08	2.60685e+08	4.26297e+08
Com_1394_neg	3,4,5-trihydroxycyclohex-1-ene-1-carboxylic acid	C7 H10 O5	128.047	1.38	127.04	Invalid mass	Invalid mass	No match	6.24028e+07	6.55627e+07	8.34051e+07	5.6782e+07	7.53822e+07	1.22129e+07	1.13405e+07	1.41888e+07	1.55915e+07	1.30855e+07	7.94644e+07	8.2059e+07	9.89486e+07	8.90081e+07	1.04182e+08	1.58395e+07	14286241	1.73199e+07	1.6545e+07	1.40126e+07
Com_1571_neg	Ginsenoside Re	C48 H82 O18	992.555	6.328	991.548	No results	Invalid mass	No results	6.17399e+07	5.30149e+07	1.38953e+06	5.94268e+07	7.12359e+07	9.83202e+06	9.18033e+06	9.30445e+06	8.68976e+06	9.85161e+06	9.60654e+08	8.37615e+08	4.9109e+08	4.0279e+08	5.01822e+08	5465608559	3676418540	3854442175	4482114601	4923904611
Com_1661_neg	Sibirioside A	C21 H28 O12	472.158	5.39	471.15	No results	No results	Full match	6.57192e+07	5.61847e+07	2.44935e+07	5.26052e+07	5.42927e+07	6.42785e+07	5.46113e+07	8.40273e+07	6.41812e+07	5.61323e+07	9.63773e+07	9.45465e+07	7.20604e+07	4.89521e+07	3.98601e+07	3.03306e+07	2.65927e+07	2.48087e+07	2.69639e+07	1.9732e+07
Com_1671_neg	Dihydromyricetin	C15 H12 O8	320.053	5.355	319.046	No results	No results	Full match	6.51127e+07	2.2431e+07	4.05116e+07	2.64626e+07	4.96648e+07	1.26059e+08	6.20391e+07	9.88119e+07	1.01006e+08	1.0036e+08	2.29576e+07	1.82337e+07	1.17751e+07	1.28751e+07	1.63247e+07	3.67525e+06	1.05334e+07	4.54895e+06	6.20678e+06	5.85455e+06
Com_1678_neg	3-Furoic acid	C5 H4 O3	112.016	5.334	111.009	No results	No results	Full match	3.22865e+07	2.07787e+07	2.29401e+07	3.52092e+07	6.49185e+07	7.31359e+07	4.94339e+07	5.9932e+07	54284865	7.50552e+07	5.75693e+07	5.06681e+07	4.25783e+07	4.24233e+07	4.28261e+07	1.04864e+08	104546254	1.00221e+08	9.94815e+07	8.90308e+07
Com_1768_neg	Lysopa 18:0	C21 H43 O7 P	438.274	8.562	437.267	No results	No results	Full match	4.88971e+07	5.97239e+07	5.2485e+07	6.05645e+07	4.32028e+07	3.91923e+07	3.05365e+07	3.75604e+07	7.25948e+07	7.40444e+07	3.32054e+07	6.87764e+07	3.89183e+07	5.33129e+07	8.03296e+06	2.54095e+07	2.89725e+07	3.8503e+07	2.95672e+07	1.22331e+08
Com_1852_neg	(±)9-HpODE	C18 H32 O4	312.23	6.961	311.222	Full match	No results	Full match	5.69495e+07	4.6638e+07	2.64854e+07	1.31275e+07	5.27971e+07	4.05926e+07	3.07338e+07	8.45349e+07	9.66922e+07	1.03763e+08	112587736	1.03871e+08	2.90675e+08	1.83562e+08	1.7703e+08	1.92586e+07	2.51043e+07	3.29688e+07	2.9989e+07	5.39858e+07
Com_1932_neg	20(R)-Notoginsenoside R2	C41 H70 O13	770.482	6.092	769.474	No results	Full match	Full match	3.47652e+07	2.84747e+07	5.32488e+07	2.56569e+07	3.04585e+07	7.00808e+08	3.82241e+08	5.10913e+08	4.56845e+08	3.50064e+08	7.79085e+07	6.19567e+07	3.77311e+07	3.36662e+07	4.23339e+07	1.61692e+07	1.68799e+07	1.31597e+07	1.31106e+07	1.41111e+07
Com_1965_neg	LPC 18:1	C26 H52 N O7 P	567.353	9.593	566.346	No results	Invalid mass	No results	1.8355e+07	2.47587e+07	5.21267e+07	2.08142e+07	3.64034e+07	4.59496e+07	4.85608e+07	5.60075e+07	5.0204e+07	5.11458e+07	5.0863e+06	5.54934e+06	4.93554e+06	5.33827e+06	1.04108e+07	2.22324e+07	2.25622e+07	2.22659e+07	2.37012e+07	2.44302e+07
Com_2210_neg	14,15-Dehydrocrepenynic acid	C18 H28 O2	276.209	8.749	275.202	No results	No results	Full match	1.76189e+07	43358003	1.35742e+07	2.71857e+07	1.70115e+07	1.65709e+07	7.03165e+07	2.27823e+07	1.95088e+07	1.66746e+07	6.82796e+06	5.68139e+06	3.21988e+07	9.86032e+06	1.02849e+07	2.05848e+07	2.71212e+07	3.18352e+07	2.71776e+07	5.38209e+07
Com_2250_neg	LPS 18:2	C24 H44 N O9 P	521.275	7.466	520.268	No results	Full match	No results	4.06227e+07	1.66706e+07	4.21811e+07	3.68605e+07	2.75308e+07	1.63959e+07	3.85403e+07	4.26115e+07	4.23549e+07	3.73576e+07	4.20851e+07	1.3411e+07	2.98988e+07	4.38998e+07	2.27393e+07	792477	2.35165e+06	2.91704e+06	2.48024e+06	2.6024e+06
Com_2471_neg	11(Z),14(Z)-Eicosadienoic Acid	C20 H36 O2	308.271	10.771	307.264	Full match	No results	No results	3.66951e+07	9.929e+06	2.87614e+07	9.04545e+06	3.13922e+07	1.20574e+08	1.54688e+08	6.39539e+07	1.57333e+08	1.70903e+08	1.32275e+06	1.32768e+06	1.75319e+06	1.52044e+06	3.84639e+06	1.58696e+06	2.71701e+06	4.21191e+06	2.83362e+06	2.52498e+06
Com_2615_neg	Bavachalcone	C20 H20 O4	338.158	5.476	337.15	No results	Invalid mass	No results	3.38663e+07	2.81672e+07	2.90614e+07	3.06949e+07	3.34714e+07	3.31957e+07	3.3067e+07	4.04959e+07	3.61958e+07	3.54331e+07	3.0661e+07	2.90393e+07	4.20343e+07	4.21461e+07	4.6109e+07	4.93441e+06	9.20839e+06	9.1107e+06	7.82214e+06	7.8043e+06
Com_2626_neg	trans-10-Heptadecenoic Acid	C17 H32 O2	268.24	10.118	267.233	Full match	No results	No results	1.35501e+07	1.67891e+07	3.36717e+07	1.32383e+07	1.50153e+07	5.15664e+07	9.21151e+07	3.15266e+07	3.86706e+07	4.93244e+07	6.14475e+06	5.15638e+06	1.35295e+07	8.14666e+06	1.22799e+07	1.00529e+07	1.11417e+07	1.77079e+07	1.25196e+07	1.31089e+07
Com_2634_neg	Esculin	C15 H16 O9	340.081	1.32	339.074	Full match	No results	Full match	3.35779e+07	1.73112e+07	2.77119e+07	1.41283e+07	2.90231e+07	2.67557e+07	1.95711e+07	2.4107e+07	2.99088e+07	2.55111e+07	5.17136e+06	6.93354e+06	4.6087e+06	4.80465e+06	5.87135e+06	6.73853e+07	6.76414e+07	8.17805e+07	8.89049e+07	6.94712e+07
Com_2727_neg	2-Methylbutyl beta-D-glucopyranoside	C11 H22 O6	250.142	5.509	249.134	Full match	No results	No results	2.21813e+07	9.22568e+06	2.90138e+07	1.6257e+07	3.20425e+07	5.97653e+07	4.59762e+07	4.47091e+07	2.91949e+07	3.69062e+07	9.02495e+06	6.76351e+06	1.29088e+07	1.4634e+07	1.39241e+07	4.02064e+07	3.59097e+07	3.43925e+07	3.35681e+07	2.96473e+07
Com_2779_neg	Orcinol glucoside	C13 H18 O7	286.105	5.257	331.102	No results	No results	Full match	3.10972e+07	2.64557e+07	2.14255e+07	3.07957e+07	2.97706e+07	8.47638e+07	8.19804e+07	112376270	1.05868e+08	1.35831e+08	5.8498e+06	3.23361e+06	1.16667e+07	1.46516e+07	1.27082e+07	9.17682e+06	7.6335e+06	1.4105e+07	1.00084e+07	2.73285e+07
Com_2883_neg	Jujuboside A	C58 H94 O26	1206.6	6.484	602.293	No results	No results	Full match	1.82246e+07	2.92535e+06	1.85305e+07	386695	2.9261e+07	7.97491e+07	1.52694e+08	7.73402e+07	7.36621e+07	8.2719e+07	2.22184e+08	2.45215e+08	1.98644e+08	283523498	2.72029e+08	2.97907e+08	9.36627e+07	1.22829e+08	3.77912e+08	1.09751e+08
Com_2918_neg	5-O-p-Coumaroyl shikimic acid	C16 H16 O7	320.089	5.225	319.082	No results	No results	Full match	1.95036e+07	1.80169e+07	2.87446e+07	2.09697e+07	2.32838e+07	1.84216e+07	1.80933e+07	1.68829e+07	1.54717e+07	1.57836e+07	7.65083e+07	6.88582e+07	5.69111e+06	1.22043e+07	4.58175e+06	1.43642e+07	2.15905e+07	1.52817e+07	2.32955e+07	1.81263e+07
Com_2919_neg	N-Caffeoylagmatine	C14 H20 N4 O3	292.152	6.003	291.145	No results	No results	Full match	2.87405e+07	1.24607e+07	1.38393e+07	1.5172e+07	2.71878e+07	170276912	1.20445e+08	1.79271e+08	1.42407e+08	1.73252e+08	2.50028e+07	2.26607e+07	5.87144e+07	4.1209e+07	3.24275e+07	6.72693e+07	4.20973e+07	5.05268e+07	5.00745e+07	5.68521e+07
Com_2934_neg	Cantharidin	C10 H12 O4	196.074	5.436	195.066	No results	No results	Full match	2.12958e+07	1.00797e+07	2.52863e+07	1.75828e+07	2.84921e+07	4.125e+07	3.88271e+07	3.59058e+07	2.95895e+07	4.33759e+07	7.40255e+06	8.74596e+06	1.12394e+07	1.15794e+07	1.22261e+07	1.62513e+07	1.63365e+07	1.76843e+07	1.98123e+07	2.01051e+07
Com_3006_neg	gamma-Glutamylmethionine	C10 H18 N2 O5 S	278.09	4.845	277.083	No results	Invalid mass	No results	2.76796e+07	1.91665e+07	2.27796e+07	2.21341e+07	2.66415e+07	2.44121e+07	2.27997e+07	2.90401e+07	2.77306e+07	3.24322e+07	1.9601e+07	2.01364e+07	2.0896e+07	2.16719e+07	1.91204e+07	5.95553e+07	3.99862e+07	4.56004e+07	5.11616e+07	4.98908e+07
Com_3064_neg	Gracillin	C45 H72 O17	884.474	6.095	883.466	No results	Full match	Full match	1.14978e+07	1.46807e+07	2.71684e+07	1.68294e+07	2.33452e+06	1.98467e+07	3.13722e+07	5.73938e+07	1.40843e+07	7.52168e+06	1.15415e+06	5.43909e+06	2.00076e+06	1.61565e+06	2.58959e+06	2.30333e+07	4.72937e+06	1.75239e+06	9.79702e+06	1.75851e+07
Com_3128_neg	Ascorbic acid	C6 H8 O6	176.032	6.558	175.025	Full match	No results	Full match	2.61998e+07	636794	2.51292e+07	400324	7.84792e+06	2.41862e+07	2.01332e+07	3.44831e+07	2.36689e+07	3.29809e+07	3014117295	3217354347	1648329538	3054784333	2400468998	3646965008	6022233116	6559290550	2730443280	4740755887
Com_3142_neg	Loganic acid	C16 H24 O10	376.137	3.898	375.13	No results	No results	Full match	1.43425e+07	1.4139e+07	2.30213e+07	1.329e+07	2.60603e+07	7.79177e+07	7.02387e+07	1.23726e+08	7.8974e+07	1.04116e+08	1.09259e+08	1.1371e+08	303018925	2.35018e+08	1.69432e+08	1.52318e+07	1.39633e+07	1.52298e+07	1.30504e+07	1.51934e+07
Com_3231_neg	Corchorifatty acid F	C18 H32 O5	328.225	6.179	327.217	Full match	No results	No results	2.47841e+07	9.80357e+06	1.16055e+07	4.40809e+06	1.18794e+07	1.27161e+07	1.75764e+07	3.75554e+07	2.78524e+07	3.64682e+07	6.17725e+07	5.97136e+07	1.19245e+08	1.70959e+08	7.41742e+07	2.06319e+07	4.26578e+07	5.95444e+07	5.69328e+07	8.15711e+07
Com_3516_neg	R-Aminobutyrate	C4 H9 N O2	103.063	1.263	102.056	No results	No results	Full match	2.20081e+07	1.76489e+07	1.34975e+07	1.78707e+07	1.19201e+07	1.19922e+07	7.46052e+06	7.20603e+06	1.09476e+07	1.02301e+07	2.76899e+07	3.35795e+07	4.16298e+07	4.81593e+07	4.66918e+07	5.2445e+07	4.08262e+07	4.95097e+07	5.0015e+07	5.88854e+07
Com_3682_neg	Astragaloside II	C43 H70 O15	872.492	6.145	871.485	No results	Invalid mass	No results	7.48658e+06	9.15154e+06	6.71691e+06	2.94235e+06	2.04172e+07	950126	830472	2.03426e+06	810686	716299	5.43029e+06	3.24822e+06	4.73633e+06	4.57138e+06	4.16363e+06	4.85117e+06	5.89687e+06	8.22659e+06	4.91012e+06	6.92804e+06
Com_3973_neg	Pentadecanoic acid	C15 H30 O2	242.225	9.873	241.217	Full match	No results	Full match	7.49617e+06	4.80164e+06	1.80151e+07	4.45535e+06	7.58031e+06	1.82076e+07	6.73907e+07	1.2999e+07	1.61915e+07	1.8462e+07	4.41901e+06	5.21725e+06	8.06012e+06	7.11112e+06	7.62432e+06	4.45906e+06	5.94346e+06	1.05338e+07	5.25853e+06	6.0399e+06
Com_4016_neg	Ferulaldehyde	C10 H10 O3	178.063	5.484	177.056	No results	No results	Full match	1.09686e+07	5.72327e+06	1.76991e+07	1.4038e+07	8.75385e+06	1.54822e+07	1.69954e+07	1.9495e+07	1.19569e+07	4.43913e+07	1.35608e+07	2.07958e+07	2.08358e+07	2.37584e+07	2.25644e+07	3.38438e+07	2.78189e+07	2.96018e+07	3.6696e+07	3.84384e+07
Com_4030_neg	2-Methoxyhexadecanoate	C17 H34 O2	270.256	10.743	269.249	No results	No results	Full match	1.75585e+07	1.13708e+07	1.68304e+07	1.06891e+07	1.31949e+07	2.59414e+07	5.29754e+07	1.58437e+07	2.26741e+07	2.80538e+07	3.48584e+06	4.10684e+06	6.14847e+06	6.72224e+06	1.04234e+07	4.90341e+06	1.02994e+07	1.16416e+07	9.51324e+06	8.38777e+06
Com_4475_neg	Sebacic acid	C10 H18 O4	202.121	5.714	201.114	No results	No results	Full match	8.49574e+06	1.25638e+07	1.3502e+07	1.47741e+07	1.08221e+07	2.22565e+07	1.60331e+07	1.73019e+07	2.34222e+07	2.29889e+07	2.24024e+07	2.25198e+07	1.92822e+07	2.02127e+07	1.97911e+07	5.96537e+07	6.24378e+07	6.94526e+07	6.61391e+07	7.40719e+07
Com_4611_neg	Ophiopogonin D	C44 H70 O16	854.466	6.08	853.458	No results	No results	Full match	1.10194e+07	9.37266e+06	8.14101e+06	1.40713e+07	3.9533e+06	1.98151e+07	1.13585e+07	1.4137e+07	1.23275e+07	1.19946e+07	9.92335e+06	2.1721e+06	1.36033e+07	1.31905e+07	1.97894e+06	936295	3.95983e+06	4.17004e+06	2.69032e+06	2.29758e+06
Com_4717_neg	DL-α-Methoxyphenylacetic acid	C9 H10 O3	184.074	5.3	183.066	Invalid mass	No results	No match	1.35329e+07	8.92034e+06	6.73414e+06	8.34076e+06	9.02964e+06	9.78617e+06	9.88263e+06	1.15839e+07	1.2089e+07	1.27853e+07	2.72722e+07	2.46492e+07	1.31547e+07	2.70084e+07	1.68207e+07	1.73995e+08	1.29503e+08	1.07059e+08	1.74624e+08	1.1831e+08
Com_4863_neg	3,8,9-trihydroxy-10-propyl-3,4,5,8,9,10-hexahydro-2H-oxecin-2-one	C12 H20 O5	290.137	4.963	289.129	Invalid mass	No results	No results	1.2747e+07	6.26486e+06	7.69448e+06	5.65558e+06	9.12146e+06	1.5961e+07	1.10659e+07	1.88161e+07	1.86081e+07	1.95225e+07	2.60536e+07	2.25653e+07	1.86769e+07	2.54716e+07	2.19138e+07	7.08013e+07	6.94351e+07	5.81365e+07	8.70003e+07	8.98933e+07
Com_5151_neg	Dodecanedioic acid	C12 H22 O4	230.152	6.162	229.144	No results	No results	Full match	5.71544e+06	1.15786e+07	4.05714e+06	6.45604e+06	5.8168e+06	2.95081e+06	6.75264e+06	5.85188e+06	6.56954e+06	5.59145e+06	7.02243e+06	5.41162e+06	2.42099e+07	6.11154e+06	7.35372e+06	2.21619e+07	2.64035e+07	2.8224e+07	2.63157e+07	2.44132e+07
Com_5174_neg	FAHFA (18:2/20:4)	C38 H62 O4	582.462	9.947	581.455	No results	Full match	No results	7.06626e+06	1.15079e+07	9.21226e+06	5.31642e+06	8.66383e+06	1.03123e+07	2.70445e+07	8.33662e+06	1.11974e+07	1.12116e+07	992413	1.22179e+06	2.64468e+06	2.56978e+06	1.63567e+06	2.08507e+06	2.95651e+06	3.8905e+06	2.27917e+06	1.69886e+06
Com_5213_neg	3-Amino-4-methylpentanoic acid	C6 H13 N O2	131.095	5.531	130.087	No results	No results	Full match	1.13495e+07	6.92272e+06	6.23616e+06	7.40289e+06	8.93116e+06	4.56009e+07	4.10441e+07	4.62118e+07	3.94872e+07	4.56904e+07	3.40162e+07	3.55875e+07	3.29999e+07	3.62e+07	3.83803e+07	1.91122e+07	1.7009e+07	1.26091e+07	1.84363e+07	1.57856e+07
Com_5237_neg	LPG 18:3	C24 H43 O9 P	506.265	7.13	505.257	No results	Full match	No results	1.12599e+07	9.57172e+06	1.71262e+06	2.94502e+06	3.74424e+06	991205	1.64809e+06	1.40532e+06	8.46255e+06	3.23533e+06	3.92671e+06	3.29002e+07	2.27818e+06	1.61889e+06	2.11257e+06	2.31984e+06	1.27959e+06	1.57332e+08	1.03954e+08	1.17644e+08
Com_5360_neg	Cistanoside F	C21 H28 O13	488.155	5.136	487.148	No results	No results	Full match	8.05329e+06	2.33005e+06	5.37046e+06	2.34594e+06	1.07696e+07	1.69684e+06	1.20152e+06	1.73036e+07	1.70167e+06	2.74035e+06	1.17269e+07	11287298	1.60671e+07	1.60269e+07	1.2674e+07	1.40074e+07	8.33751e+07	4.16452e+07	8.31937e+07	2.74496e+07
Com_5381_neg	4'-Hydroxypropiophenone	C9 H10 O2	150.068	5.294	149.061	No results	No results	Full match	4.91571e+06	1.59043e+06	9.75336e+06	2.31469e+06	1.07097e+07	4.1161e+07	3.34626e+07	2.82154e+07	5.11488e+07	3.56425e+07	3.57921e+07	3.4738e+07	4.06536e+07	3.44625e+07	4.11855e+07	2.04e+07	2.02832e+07	2.04633e+07	1.43046e+07	2.49028e+07
Com_5705_neg	16-Hydroxyhexadecanoic acid	C16 H32 O3	272.235	7.844	271.228	Full match	No results	No results	2.55742e+06	4.55093e+06	4.02117e+06	2.4146e+06	9.59722e+06	9.6513e+07	4.06338e+08	6.29798e+07	1.26783e+08	8.59508e+07	1.07009e+07	1.23897e+07	4.79005e+07	2.5543e+07	2.13658e+07	2.10963e+07	2.85319e+07	7.05665e+07	3.05635e+07	4.04411e+07
Com_5733_neg	Nicotinamide adenine dinucleotide	C21 H27 N7 O14 P2	663.109	1.76	662.102	No results	Full match	Full match	6.07271e+06	6.52851e+06	9.52129e+06	7.88728e+06	6.08855e+06	2.39256e+06	1.76769e+06	2.6475e+06	1.79916e+06	2.52529e+06	8.46695e+06	8.73169e+06	6.98561e+06	6.9544e+06	6.81867e+06	9.43574e+06	7.32286e+06	6.707e+06	8.02443e+06	8.05747e+06
Com_5890_neg	D-Glucarate	C6 H10 O8	210.038	11.986	209.03	No results	No results	Full match	8.8627e+06	7.62462e+06	7.29888e+06	6.28822e+06	9.07893e+06	1.61939e+06	1.05713e+06	1.17396e+06	1.27698e+06	1.4014e+06	1.15327e+07	1.21471e+07	1.28491e+07	9.49611e+06	1.3703e+07	3.05201e+06	1.30864e+07	7869053	7.73406e+06	8.46918e+06
Com_6223_neg	2-Hydroxyestradiol	C18 H24 O3	288.172	6.983	287.165	Full match	No results	No results	7.83471e+06	2.99722e+06	8.20467e+06	1.63038e+06	1.9656e+06	1.26338e+06	4.72391e+06	1.41231e+06	1.43056e+06	1.87435e+06	2.197e+06	1.94762e+06	6.88795e+06	2.56448e+06	3.11442e+06	5.32311e+06	6.58894e+06	5.34732e+06	3.51938e+06	5.91026e+06
Com_6382_neg	1-(4-fluorophenyl)-2-(4-methoxyphenyl)-4-(2-naphthyl)butane-1,4-dione	C27 H21 F O3	412.148	3.91	411.141	Full match	No results	No results	6.6292e+06	6.26287e+06	7.76266e+06	5.79464e+06	7.29183e+06	4.52183e+06	3.63889e+06	5.93675e+06	4.14838e+06	4.63308e+06	2.8426e+07	2.7191e+07	3.5158e+07	2.45649e+07	1.94846e+07	6.09729e+07	5.31778e+07	5.16194e+07	6.41278e+07	6.89194e+07
Com_6935_neg	FAHFA (16:0/18:2)	C34 H62 O4	534.462	10.309	533.455	No results	Invalid mass	No results	5.20924e+06	4.29942e+06	6.58089e+06	4.27192e+06	3.95821e+06	7.46732e+06	1.63092e+07	4.13718e+06	7.72935e+06	8.39623e+06	540187	654460	1.37236e+06	978528	2.80608e+06	1.82903e+06	3.0446e+06	3.61773e+06	2.56506e+06	2.70034e+06
Com_7494_neg	7-O-Ethylmorroniside	C19 H30 O11	434.18	5.49	433.174	No results	No results	Full match	5.5654e+06	1.27132e+06	1.81746e+06	1.28903e+06	5.41117e+06	1.17268e+08	9.07982e+07	1.16161e+08	9.59194e+07	128784863	4.5587e+06	2.62126e+06	2.37613e+06	2.56e+06	8.30909e+06	5.62985e+06	1.59813e+07	2.14212e+07	1.87316e+06	1.94339e+07
Com_7568_neg	LPC 17:0	C25 H52 N O7 P	555.353	9.826	554.346	No results	Invalid mass	No results	2.76675e+06	2.16256e+06	5.4341e+06	1.83937e+06	4.96301e+06	6.98914e+06	6.86026e+06	9.35623e+06	8.02445e+06	7.61536e+06	778537	886633	742578	1.32041e+06	2.55196e+06	3.95789e+06	2.9408e+06	3.98942e+06	4.27261e+06	4.54392e+06
Com_7944_neg	Tenuifoliside A	C31 H38 O17	682.221	4.916	681.214	No results	Invalid mass	No results	4.91752e+06	4.55601e+06	4.54852e+06	4.66917e+06	3.02247e+06	916739	2.24037e+06	951890	551654	3.43583e+06	1.93124e+08	1.51629e+08	5.49236e+07	6.41857e+07	6.19213e+07	1.29053e+08	9.95681e+07	6.04088e+07	5.2927e+07	8.57113e+07
Com_8990_neg	Ligustroflavone	C33 H40 O18	724.221	5.324	723.214	No results	No results	Full match	3.73339e+06	1.38557e+06	719751	1.48468e+06	1.50214e+06	9.63778e+06	7.52079e+06	1.32771e+07	1.23467e+07	7.38402e+06	7.31021e+06	5.87265e+06	9.43129e+06	1.10744e+07	1.27516e+07	1.15207e+08	4.01944e+07	4.66668e+07	4.06586e+07	1.1432e+08
Com_9035_neg	Adenosine diphosphate (ADP)	C10 H15 N5 O10 P2	427.033	1.722	426.025	Invalid mass	No results	No results	227068	2.48026e+06	261246	3.69757e+06	216032	2.98983e+07	1.30328e+07	5.34156e+07	5.49352e+07	6.26201e+07	183443	2.52678e+07	2.02206e+06	4.95076e+06	1.80114e+06	4.73307e+07	4.17674e+07	4.48723e+07	3.81994e+07	3.58358e+07
Com_10516_neg	Gypenoside XLVI	C48 H82 O19	962.545	7.956	961.538	No results	Full match	Full match	1.79946e+06	1.69934e+06	2.4425e+06	844017	2.20223e+06	8.28235e+08	3972823855	4473823500	4178476565	4525549978	8.82886e+08	4.15266e+07	5.77667e+07	2.13988e+07	2.92015e+07	9926989335	6907294582	10259956553	10314494822	5649588784
Com_12285_neg	Polygalaxanthone Ⅴ	C26 H30 O15	582.158	5.457	581.153	No results	No results	Full match	1.3992e+06	749943	615216	436949	1.06524e+06	1.17427e+06	802008	4.60471e+06	1.33969e+06	1.6783e+06	7.98779e+07	7.33369e+07	1.75511e+07	1.48084e+07	1.2259e+07	3.40075e+07	36541255	1.65985e+07	1.24202e+07	2.14732e+07
Com_12493_neg	p-Coumaric acid ethyl ester	C11 H12 O3	192.078	4.812	191.071	No results	No results	Full match	1.03259e+06	1.02751e+06	1.27638e+06	994534	1.30191e+06	2.6347e+07	1.9648e+07	2.76107e+07	2.61578e+07	1.90122e+07	395952	270808	372527	7.81646e+06	374346	5.49457e+07	5.27375e+07	6.1421e+07	6.7655e+07	6.28336e+07
Com_12908_neg	Methyl linoleate	C19 H34 O2	294.255	10.359	293.248	No results	No results	Full match	1.08883e+06	568354	978805	473712	906692	4.55574e+06	7.46708e+06	3.13656e+06	5.5837e+06	8.44688e+06	2.84993e+06	3.02e+06	7.31935e+06	2.75954e+06	5.2072e+06	4207495	5.92474e+06	9.30452e+06	7.54708e+06	6.56118e+06
Com_13695_neg	Gypenoside XVII	C48 H82 O18	992.555	11.828	991.548	No results	Invalid mass	No results	449393	594138	307457	298507	401377	5137424824	4324900239	5369145437	2975499400	3396241191	3.16457e+08	3.81218e+08	2.58144e+08	4.23444e+08	2.51193e+08	1598567883	1676203597	1565445397	1369334815	7.84505e+08
Com_227_neg	Mogroside III	C48 H82 O19	962.545	5.568	961.537	No results	No results	Full match	8.72241e+08	816455811	6.40364e+08	592370130	6.07607e+08	7.9106e+08	5.32531e+08	1052993503	1017018493	7.73451e+08	1.11735e+08	1.0304e+08	9.41932e+07	1.21187e+08	1.00399e+08	3.86662e+08	399273860	3.64622e+08	3.9853e+08	3.89278e+08
Com_150_neg	7-Methylxanthine	C6 H6 N4 O2	166.048	1.319	165.041	Invalid mass	No results	No match	1441519054	1142085289	1190032697	9.88963e+08	1398270283	1220386554	1120388320	1288197494	1452040583	2.72881e+08	4523066410	4499342587	5455180499	5415129015	4891608998	7681437977	8557978338	8377517100	8426650552	8686613527
Com_353_neg	Palmitic acid	C16 H32 O2	256.24	10.309	255.233	Full match	No results	Full match	4.05764e+08	3.90952e+08	5.02428e+08	3.86146e+08	364111208	5.34398e+08	1519280309	364885172	5.35443e+08	5.59263e+08	121829758	1.19244e+08	1.92497e+08	1.56281e+08	2.82913e+08	2.36287e+08	3.30146e+08	3.5418e+08	3.06542e+08	2.9939e+08
Com_407_neg	LPE 18:2	C23 H44 N O7 P	477.285	8.722	476.278	No results	Full match	Full match	215752541	4.03886e+08	3.68765e+08	3.26202e+08	3.45084e+08	1.38293e+08	9.66393e+07	1.4778e+08	1.59476e+08	8.87661e+07	4.39972e+07	4.62258e+07	3.44904e+07	6.29129e+07	9.34638e+07	8.53207e+07	8.64854e+07	1.03426e+08	9.80774e+07	107448697
Com_87_neg	Notoginsenoside Ft1	C47 H80 O17	916.539	7.493	915.532	No results	No results	Full match	1109119349	1204398342	2094100570	3.87543e+08	2719907826	3637918373	3209723078	3603515040	4423032187	3664968858	1010233412	1275940965	2.84488e+08	8.04127e+08	1484887428	5292880901	7957399363	5032108470	11449007879	6881844845
Com_11_neg	D-(+)-Maltose	C12 H22 O11	388.121	1.337	387.114	Invalid mass	Invalid mass	No results	11314313314	3.76616e+07	12254018612	12813409268	9369414886	4612748098	3487613730	4519326724	4058719666	6.89808e+08	1771987886	1967084359	2175571689	2757347065	1930177342	4720686595	4762520504	5660569340	5966307264	4860460576
Com_1169_neg	Folinic acid	C20 H23 N7 O7	473.166	4.974	472.159	Full match	No results	Full match	8.85431e+07	5.7085e+07	9.83439e+07	8.66423e+07	1.05964e+08	1.02834e+08	9.34352e+07	1.17656e+08	9.83589e+07	1.00497e+08	4.34799e+07	4.69134e+07	5.38836e+07	5.34029e+07	5.7069e+07	2.36712e+07	1.91333e+07	2.15041e+07	2.13808e+07	2.41353e+07
Com_667_neg	5,6-Dehydroginsenoside Rd	C48 H80 O18	944.534	6.063	943.527	No results	No results	Full match	1.85136e+08	1.14923e+08	2.22761e+08	1.42013e+08	1.58263e+08	5.93784e+07	4.87579e+07	5.87534e+07	4.40011e+07	4.95099e+07	9.67371e+06	8.74e+06	6.23978e+06	5.8419e+06	7.04705e+06	8.33331e+07	7.52848e+07	6.44062e+07	8.33227e+07	7.80121e+07
Com_3182_neg	Mevalonic acid	C6 H12 O4	148.074	3.881	147.067	Full match	No results	Full match	2.10152e+07	2.15433e+07	2.43724e+07	24049500	2.5636e+07	8.44934e+07	5.93292e+07	6.72633e+07	8.91159e+07	9.45102e+07	1.18177e+08	1.0651e+08	1.17789e+08	1.35492e+08	1.44561e+08	105125065	9.11811e+07	1.36882e+08	1.57491e+08	1.36762e+08
Com_2012_neg	Pterosin B	C14 H18 O2	218.131	5.645	217.123	No results	No results	Full match	5.0344e+07	9.42255e+06	1.17984e+07	1.33051e+07	2.3868e+07	3.07583e+08	1.25833e+08	2.09096e+08	3.31892e+08	1.55128e+08	7.30707e+06	3.90034e+06	2.96757e+07	1.2508e+07	1.61519e+07	4.38717e+06	4.9684e+06	4.88194e+06	4.01055e+06	4.03362e+06
Com_527_neg	13(S)-HOTrE	C18 H30 O3	294.219	7.514	293.212	Full match	No results	Full match	2.94389e+08	4.02208e+07	9.25664e+07	2.28029e+07	1.01313e+08	1.26541e+08	1.05336e+08	1.87291e+08	1.15208e+08	1.46078e+08	7.77842e+07	5.66565e+07	2.12862e+08	1.25703e+08	9.5066e+07	1.15617e+08	7.83131e+07	8.47973e+07	7.3484e+07	1.08882e+08
Com_1333_neg	methyl oxo pentanoate	C6 H10 O3	130.063	5.639	129.056	No results	No results	Full match	4.28954e+07	5.66785e+07	8.44708e+07	6.26682e+07	8.88781e+07	9.65831e+07	1.14669e+08	1.08452e+08	9.80274e+07	8.87076e+07	2.73763e+07	2.51391e+07	1.65116e+07	3.65289e+07	1.96798e+07	8.82917e+07	7.70653e+07	8.72395e+07	1.24704e+08	1.05268e+08
Com_1764_neg	Wulignan A1	C20 H22 O5	342.147	5.493	341.14	No results	No results	Full match	5.61135e+07	5.77925e+07	5.97859e+07	6.07135e+07	5.65373e+07	1.93765e+08	1.62169e+08	1.96218e+08	1.76499e+08	2.28504e+08	2.11283e+07	1.17811e+07	2.73055e+07	2.15901e+07	1.98697e+07	4.0776e+06	4.75631e+06	5.13685e+06	4.67153e+06	1.48323e+06
Com_1249_neg	Arbutin	C12 H16 O7	272.088	1.25	271.081	No results	No results	Full match	5.11953e+07	5.46713e+07	4.57059e+07	9.64893e+07	6.08713e+07	1.82166e+07	1.66876e+07	2.1181e+07	2.5739e+07	1.51945e+07	7.33515e+06	848942	1.27045e+06	895494	448686	3.2491e+07	3.36679e+07	3.82039e+07	4.22383e+07	3.85616e+07
Com_1317_neg	Helicide	C13 H16 O7	284.089	4.962	283.082	No results	No results	Full match	7.10561e+07	6.17984e+07	4.69495e+07	5.09542e+07	9.04433e+07	1.48446e+08	1.31097e+08	1.48175e+08	1.53833e+08	1.64273e+08	7.92784e+07	7.88328e+07	8.60149e+07	7.66101e+07	7.43946e+07	8.99821e+06	6.73063e+06	6.68912e+06	7.64591e+06	8.10828e+06
Com_707_neg	Sinapoyl O-hexoside	C17 H22 O10	386.12	5.219	385.112	No results	No results	Full match	2.11336e+08	2.73857e+07	1.2571e+08	1.44899e+07	1.26787e+08	7382698918	6229081575	7165311868	6884582356	7146760606	5.91942e+08	5.07509e+08	8.47331e+08	8.54272e+08	9.76575e+08	8.86947e+08	6.50136e+08	7.47573e+08	7.43107e+08	8.82995e+08
Com_351_neg	α-Aspartylphenylalanine	C13 H16 N2 O5	280.106	5.068	279.099	Full match	No results	Full match	4.65376e+08	3.36529e+08	5.04067e+08	3.41402e+08	2.98324e+08	8.88444e+08	6.48595e+08	5.24139e+08	844232480	5.25776e+08	3954624837	4146756999	4591291441	4179187400	4345327011	9.70148e+08	626196927	4.98653e+08	4.64306e+08	7.18199e+08
Com_3022_neg	Genipin	C11 H14 O5	226.084	4.996	225.077	No results	No results	Full match	2.22894e+07	1.50951e+07	1.49819e+07	1.3884e+07	2.75368e+07	9.03997e+07	6.39745e+07	7.91678e+07	8.1262e+07	7.14156e+07	2.38981e+07	2.14991e+07	9.27737e+06	2.19406e+07	1.70844e+07	4.69705e+07	6.03258e+07	5.76227e+07	7.19668e+07	5.92175e+07
Com_2009_neg	Denin	C33 H56 O14	676.367	8.014	675.359	No results	No results	Full match	2.16124e+07	2.08168e+07	5.03892e+07	1.79235e+07	4.06847e+07	7.77357e+07	8.13377e+07	139886021	105171547	1.15262e+08	7.92817e+07	9.27768e+07	1.54812e+08	8.98492e+07	7.10155e+07	9.64948e+08	9.51982e+08	8.9675e+08	9.17893e+08	9.49644e+08
Com_658_neg	Protodioscin	C51 H84 O22	1048.55	6.136	1047.54	No results	No results	Full match	2.66117e+07	1.71834e+08	2.03985e+08	2.16237e+08	2.26356e+08	250469282	2.21499e+08	2.66383e+08	2.01426e+08	2.44291e+08	4.46302e+08	5.9685e+08	5.46754e+08	5.26072e+08	3.95694e+08	5.39877e+08	4.81447e+08	2.8095e+08	5.83379e+08	5.37805e+08
Com_2775_neg	Ursolic acid	C30 H48 O3	456.36	9.569	455.353	Full match	No results	Full match	3.12083e+07	2.55311e+07	1.95526e+07	1.65295e+07	1.24677e+07	6.41294e+06	4.26949e+06	4.52058e+06	5.13047e+06	5.96573e+06	1.83911e+06	960611	2.64474e+06	1.34523e+06	3.4748e+06	2.06738e+06	2.21915e+06	2.79233e+06	3.57789e+06	2.91192e+06
Com_343_neg	MGMG (18:2)	C27 H48 O9	516.33	8.8	515.322	No results	No results	Full match	1.6028e+08	2.60721e+08	5.20906e+08	2.45865e+08	4.24803e+08	3.00697e+08	2.73089e+08	3.55295e+08	2.71866e+08	2.89268e+08	6.35068e+07	1.00305e+08	1.01955e+08	8.80207e+07	3.3609e+07	6.3759e+08	6.99072e+08	6.85942e+08	7.19371e+08	5.25154e+08
Com_981_neg	Acetylharpagide	C17 H26 O11	406.147	4.684	405.14	No results	No results	Full match	1.01936e+08	8.2906e+07	1.01652e+08	7.56504e+07	1.36692e+08	394206563	3.49519e+08	4.02041e+08	5.80059e+08	2.62192e+08	1.37747e+07	1.40151e+07	5.39803e+07	1.04219e+07	2.90337e+07	8.96154e+07	6.46806e+07	6.81424e+07	5.65024e+07	5.68178e+07
Com_1747_neg	Polygalaxanthone Ⅵ	C23 H26 O12	494.142	5.133	493.135	No results	No results	Full match	1.77643e+07	1.48549e+07	1.86472e+07	6.17209e+07	9.30553e+06	4.01837e+07	3.23448e+07	4.37835e+07	3.94349e+07	5.01043e+07	2.40472e+06	1.80602e+06	2.79708e+06	2.04655e+06	8.8089e+06	1.30282e+07	1.74127e+07	2.39082e+07	2.49768e+07	2.20896e+07
Com_3438_neg	Syringaldehyde	C9 H10 O4	182.058	5.704	181.051	No results	No results	Full match	2.2728e+07	9.65452e+06	6.48129e+06	5.4443e+06	3.0844e+06	1383399529	9.70146e+08	4.23774e+07	1327610826	5.63523e+07	1.2576e+07	1.39204e+07	1.17477e+07	1.78236e+07	1.49753e+07	3.85526e+07	2.49917e+07	2.66813e+07	4.25649e+07	3.80569e+07
Com_1566_neg	Skimmin	C15 H16 O8	324.085	5.235	323.077	No results	No results	Full match	4.99467e+07	5.05002e+07	7.14544e+07	5.41528e+07	4.81898e+07	5.10881e+07	2.86439e+07	3.13365e+07	2.70048e+07	4.09571e+07	8.8475e+07	8.8234e+07	3.29868e+07	8.86822e+07	8.10927e+07	548927799	569465246	6.42414e+08	7.24531e+08	6.94053e+08
Com_9241_neg	Benzyl 6-O-beta-D-glucopyranosyl-beta-D-glucopyranoside	C19 H28 O11	432.162	5.063	431.155	Full match	No results	No results	3.50505e+06	662047	856732	293254	486344	7.3504e+06	8.93332e+06	8.34199e+06	7.36121e+06	5.70333e+06	3.2075e+07	2.90195e+07	3.82897e+07	2.06749e+07	2.76221e+07	1.90792e+07	1.5609e+07	2.42995e+07	1.82147e+07	1.79365e+07
Com_2565_neg	(-)-Norepinephrine N-hexoside	C14 H21 N O8	331.127	4.985	330.119	No results	No results	Full match	1.41635e+07	3.06517e+06	3.48527e+07	5.10083e+06	1.44672e+07	4.37465e+07	3.84691e+07	4.71482e+07	9.28803e+07	6.03246e+07	8.66824e+07	1.29017e+08	2.98293e+08	1.75446e+08	138750208	2.23045e+08	2.21515e+08	2.45037e+08	2.45674e+08	2.84724e+08
Com_2617_neg	2-Deoxy-D-galactose	C6 H12 O5	164.069	1.745	163.061	No results	No results	Full match	1.96969e+07	1.36008e+07	3.3836e+07	1.55806e+07	2.59544e+07	1.9582e+08	1.65443e+08	1.89768e+08	1.70085e+08	1.91389e+08	2.30528e+07	2.45845e+07	2.35279e+07	2.73192e+07	2.02236e+07	8.89826e+07	6.49746e+07	7.70931e+07	7.85009e+07	1.02629e+08
Com_3999_neg	LPE 18:1	C23 H46 N O7 P	479.301	9.47	478.294	No results	Full match	Full match	1.22807e+07	1.7767e+07	1.45699e+07	1.46342e+07	1.19765e+07	1.58124e+07	9.1664e+06	1.72041e+07	1.95844e+07	8.51619e+06	1.519e+06	926595	1.047e+06	1.09461e+06	4.86015e+06	8.20984e+06	8.48828e+06	9.65005e+06	1.12017e+07	1.15479e+07
Com_5886_neg	Abscisic Acid	C15 H20 O4	264.136	5.58	263.129	No results	No results	Full match	8.98802e+06	5.41119e+06	3.38444e+06	7.28173e+06	9.08839e+06	1.66861e+07	2.10446e+07	2.03466e+07	1.35987e+07	1.42543e+07	2.89397e+06	2.31101e+06	1.68582e+07	5.99352e+06	2.45528e+06	6.0832e+06	5.30344e+06	4.98072e+06	4.95085e+06	5.25213e+06
Com_4148_neg	Aucubin	C15 H22 O9	346.126	4.787	345.119	No results	No results	Full match	1.37495e+07	1.58852e+07	8.59211e+06	1.67745e+07	1.18189e+07	3.00273e+07	2.95282e+07	3.14794e+07	2.65502e+07	2.49752e+07	2.54839e+07	2.88274e+07	2.71685e+07	3.99774e+07	3.81899e+07	4.68998e+07	4.53349e+07	5.16146e+07	5.49052e+07	5.05655e+07
Com_274_neg	Mogroside IV	C54 H92 O24	1124.6	6.746	561.291	No results	No results	Full match	5.4021e+08	2.45874e+08	6.7865e+08	9.79336e+07	7.03289e+08	1257615157	9.66443e+08	5.13474e+08	1125954024	1746823820	1378310210	1253499192	8.4291e+08	5.83301e+08	4.19216e+08	1626254250	1894754167	1925275626	9.88352e+08	1526386077
Com_1936_neg	Sweroside	C16 H22 O9	358.126	4.905	357.118	No results	No results	Full match	3.8736e+07	4.00195e+07	4.48094e+07	3.63066e+07	5.31207e+07	6.4497e+07	6.16445e+07	8.20006e+07	9.73984e+07	7.77373e+07	3.22259e+07	2.58309e+07	3.37383e+07	4.13451e+07	3.00334e+07	2.77472e+07	3.93567e+07	1.17346e+07	1.29812e+07	8.43735e+06
Com_405_neg	pteroside A	C21 H30 O8	410.194	5.444	409.187	No results	No results	Full match	1.14935e+08	1.85513e+07	4.0944e+08	7.17134e+07	1.4637e+08	1130500474	5.59949e+08	6.66235e+08	4.49718e+08	5.3311e+08	9.87614e+06	6.41719e+06	2.34359e+07	1.45931e+07	1.11994e+07	1.34593e+07	1.4234e+07	1.5181e+07	1.87067e+07	1.60119e+07
Com_2080_neg	Thymidine	C10 H14 N2 O5	242.09	4.842	241.083	No results	No results	Full match	2.72062e+07	1.22013e+07	3.45598e+07	1.13039e+07	4.78003e+07	1.31618e+07	1.53899e+07	1.33338e+07	1.23906e+07	1.30069e+07	2.77599e+07	2.72764e+07	4.27695e+07	3.16092e+07	1.35169e+07	3.96237e+06	8.57635e+06	7.67299e+06	9.0049e+06	4.89897e+06
Com_332_neg	Chikusetsusponin Iva	C42 H66 O14	794.445	7.961	793.437	No results	No results	Full match	5.43334e+08	5.17868e+08	5.42279e+08	4.0986e+08	4.69114e+08	1951007455	1646264315	2140151316	2521336610	1954736999	611644823	4.95419e+08	6.41177e+08	6.29027e+08	9.76633e+08	7.71896e+08	6.7979e+08	6.14731e+08	5.17374e+08	699535030
Com_700_neg	Salicylic acid O-glucoside	C13 H16 O8	300.084	5.26	299.077	No results	No results	Full match	1.45927e+08	1.90226e+08	7.95985e+07	213126749	1.46932e+08	1.18736e+08	1.91045e+08	2.36647e+08	1.2304e+08	190503764	1.39019e+08	9.37118e+07	1.38565e+08	1.03668e+08	1.05379e+08	5.56448e+08	5.12392e+08	6.10563e+08	7.41104e+08	6.25851e+08
Com_2820_neg	Neohesperidin dihydrochalcone	C28 H36 O15	612.205	5.376	611.198	No results	No results	Full match	2.95936e+07	1.39215e+06	1.45933e+07	1.79723e+06	3.03766e+07	1.94432e+07	2.6568e+07	9.3815e+06	1.58288e+07	1.88258e+07	5.66854e+06	5.66087e+06	2.81586e+07	2.51487e+07	2.3522e+07	2.75992e+06	2.86973e+06	625704	2.91094e+06	2.16027e+06
Com_6753_neg	L-Palmitoylcarnitine	C23 H45 N O4	399.334	8.972	398.327	No results	No results	Full match	3.51361e+06	6.5929e+06	5.49403e+06	6.5943e+06	6.98259e+06	3.98666e+06	5.77707e+06	3.28982e+06	4.41694e+06	4.6674e+06	2.57053e+06	1.84442e+06	2.41693e+06	2.32331e+06	4.30265e+06	3.83041e+06	3.85178e+06	5.80987e+06	4.27745e+06	2.73915e+06
Com_7893_neg	LPE 18:3	C23 H42 N O7 P	475.269	8.429	474.262	No results	Full match	No results	3.93363e+06	1.92483e+06	4.98529e+06	2.31469e+06	4.42819e+06	1.49379e+07	1.06135e+07	1.46416e+07	1.53252e+07	1.13902e+07	1.72573e+06	2.08876e+06	2.23531e+06	3.31409e+06	3.80354e+06	1.9621e+07	1.76592e+07	2.08054e+07	2.39592e+07	2.2492e+07
Com_409_neg	Nicotianamine	C12 H21 N3 O6	303.143	1.254	302.135	No results	No results	Full match	3.99096e+08	3.47901e+08	3.64998e+08	2.83822e+08	2.20826e+08	1.74518e+08	1.06736e+08	1.26855e+08	1.64461e+08	1.79669e+08	8.7998e+07	1.0003e+08	8.22948e+07	1.15795e+08	7.70771e+07	1.80632e+08	2.0843e+08	2.42609e+08	2.1986e+08	1.84418e+08
Com_9991_neg	Xanthurenic acid O-hexoside	C16 H17 N O9	367.09	4.612	366.082	No results	No results	Full match	1.31388e+06	921197	2.82793e+06	1.12145e+06	1.60363e+06	5.50849e+06	4.49433e+06	1.03785e+07	6.04247e+06	6.19747e+06	2.36662e+06	2.78838e+06	1.06264e+07	5.1332e+06	4.03675e+06	1.88329e+08	1.29523e+08	1.65939e+08	1.74678e+08	1.84974e+08
Com_8829_neg	Maltitol	C12 H24 O11	344.132	1.333	343.125	No results	No results	Full match	2.14097e+06	3.86928e+06	1.24339e+06	3.90004e+06	1.23012e+06	9.48401e+06	6.49077e+06	1.56659e+07	7.25916e+06	1.38147e+07	3.1282e+07	4.37904e+07	6.30987e+07	8.65645e+07	3.16877e+07	1.29746e+08	1.20667e+08	1.22787e+08	1.56525e+08	1.4212e+08
Com_806_neg	Momordin Ic	C41 H64 O13	764.435	7.96	763.427	No results	Full match	Full match	1.20527e+08	1.8073e+08	1.22261e+08	1.04456e+08	1.27583e+08	9.42762e+08	8.06274e+08	1149934356	1277970541	1013324815	6.80113e+07	5.28708e+07	6.12169e+07	6.08017e+07	1.18495e+08	4.88551e+07	4.23965e+07	3.60577e+07	3.29207e+07	4.1918e+07
Com_6149_neg	Integrifoside A	C21 H36 O8	416.241	5.729	415.234	No results	No results	Full match	8.41799e+06	4.67178e+06	5.84968e+06	3.31374e+06	7.4801e+06	2.19863e+07	2.16268e+07	3.37404e+07	1.67318e+07	2.93565e+07	2.23924e+08	2.94499e+08	253838597	3.08404e+08	1.59418e+08	5.59824e+08	4.45279e+08	4.46272e+08	5.49449e+08	5.47015e+08
Com_16_pos	L-Pyroglutamic acid	C5 H7 N O3	129.043	1.27	130.05	Full match	Full match	Full match	6912286323	9875793865	4255824592	10460133526	3640059247	1.8867e+08	1.73247e+08	2.59371e+08	1.98384e+08	1.92049e+08	4.62555e+08	1.99131e+08	2.17508e+08	1.81446e+08	5.31552e+08	1880978962	1402450832	1493693580	1566152615	1346364411
Com_20_pos	Choline	C5 H13 N O	103.1	1.236	104.107	Full match	Full match	No results	8469732920	7295497365	9347805902	6944032861	7991353679	6712533216	7314760877	7308751145	6413684282	6604356102	2801539985	2968435964	3234449938	3353262039	2905473598	5399332689	4057647269	4536820930	4583726230	4163254031
Com_61_pos	Maltol	C6 H6 O3	126.032	6.464	127.039	Full match	Full match	Full match	2341617268	2725685851	2377789048	2315978518	2300093468	937764705	9.70418e+08	9.19548e+08	9.1984e+08	8.66799e+08	1288005371	1296287562	1308103085	1359206295	1037345395	2.62335e+08	2.1714e+08	2.50154e+08	2.94737e+08	3.04186e+08
Com_64_pos	Testosterone undecanoate	C30 H48 O3	456.361	5.598	457.368	Full match	Full match	Full match	2552950000	1781027058	1760525147	9.36587e+08	1495731504	3447518994	3283137078	3687369654	2904372895	3124038184	2724734430	2566125098	2059745348	2252143510	1885848812	1151899029	8.97217e+08	8.80084e+08	1061160633	1026698028
Com_273_pos	L-Threonine	C4 H9 N O3	119.059	1.282	120.066	Full match	Full match	Full match	4.38572e+08	5.89587e+08	4.17995e+08	6.22821e+08	3.42118e+08	3.04586e+08	3.49135e+08	255847344	281857424	2.2029e+08	4.38575e+08	508082497	269470080	5.394e+08	4.56971e+08	5.86692e+08	5.09497e+08	5.37317e+08	5.54709e+08	4.76046e+08
Com_488_pos	Carvone	C10 H14 O	150.105	5.422	151.112	Full match	Full match	Full match	3.11202e+08	1.43019e+08	5.02053e+07	1.19489e+08	2.79469e+08	1.40156e+08	4.31172e+08	1.67628e+08	1.08653e+08	1.8732e+08	4.03274e+07	2.12971e+08	4.95318e+07	2.36051e+08	4.02667e+07	102314476	8.75182e+07	7.553e+07	101668722	8.03292e+07
Com_489_pos	Cytosine	C4 H5 N3 O	111.044	1.389	112.051	Full match	Full match	Full match	2.83891e+08	3.10039e+08	2.57174e+08	2.60661e+08	3.07937e+08	6.73703e+07	118876217	1.02259e+08	8.5973e+07	1.10797e+08	5.92796e+07	5.2011e+07	7.74728e+07	7.10554e+07	7.03085e+07	7.96594e+07	9.98167e+07	1.14141e+08	9.68741e+07	1.00104e+08
Com_517_pos	Nicotinic acid	C6 H5 N O2	123.032	1.359	124.04	Full match	Full match	Full match	166226727	1.21832e+08	2.27911e+08	1.97988e+08	2.8446e+08	5.77563e+08	5.73343e+08	703240146	632501200	633381903	1.89189e+08	1.59263e+08	7.88791e+07	6.72452e+07	9.50975e+07	8.37714e+07	6.4859e+07	5.1123e+07	6.09397e+07	5.16437e+07
Com_800_pos	3-Methoxybenzaldehyde	C8 H8 O2	136.053	5.424	137.06	Full match	Full match	Full match	1.2524e+08	5.60993e+07	4.34141e+07	1.68332e+08	6.26547e+07	1.36684e+08	1.17931e+08	1.45788e+08	1.39745e+08	1.87768e+08	6.20898e+07	7.86454e+07	2.19495e+08	8.68198e+07	8.71509e+07	108664910	1.12087e+08	9.10537e+07	1.00527e+08	1.20837e+08
Com_810_pos	Melezitose	C18 H32 O16	504.171	1.388	505.178	Full match	Full match	Full match	9.57536e+07	1.34936e+08	1.64726e+08	1.21396e+08	1.16134e+08	1.40781e+08	1.47575e+08	1.48606e+08	1.50274e+08	1.52711e+08	1.39167e+07	1.40849e+07	8.3043e+06	1.43191e+07	8.54861e+06	2.67326e+07	1.98445e+07	2.02347e+07	2.00802e+07	2.02675e+07
Com_1415_pos	β-Nicotinamide mononucleotide	C11 H15 N2 O8 P	334.057	1.356	335.064	Full match	Full match	Full match	2.66945e+07	3.99966e+07	7.26058e+07	4.29523e+07	5.20044e+07	2.07173e+07	3.2011e+07	3.47487e+07	2.41509e+07	2.25038e+07	2.12878e+07	2.64649e+07	3.04313e+07	2.10525e+07	3.82783e+07	1.97556e+07	1.21059e+07	9.8069e+06	1.03706e+07	7.5439e+06
Com_1443_pos	Apocynin	C9 H10 O3	166.064	4.986	167.071	Full match	Full match	Full match	7.08142e+07	1.47281e+07	5.37385e+07	9.94932e+06	6.90788e+07	2.0627e+08	1.98492e+08	1.77922e+08	130337024	1.56299e+08	8.02194e+07	7.02157e+07	1.23475e+08	7.96627e+07	1.13673e+08	4.60451e+07	3.47698e+07	3.48708e+07	3.55009e+07	3.91532e+07
Com_1654_pos	Acetophenone	C8 H8 O	120.058	6.399	121.065	Full match	Full match	No results	5.84244e+07	5.51301e+07	5.70935e+07	5.63967e+07	4.65765e+07	9.4183e+07	9.99201e+07	6.75901e+07	8.1522e+07	7.90549e+07	2.72645e+07	2.79066e+07	3.99604e+07	4.94397e+07	4.33982e+07	4.98279e+07	2.88925e+07	4.55913e+07	4.19843e+07	4.80712e+07
Com_1851_pos	Nootkatone	C15 H22 O	218.168	7.688	219.175	Full match	Full match	Full match	4.18364e+07	8.02998e+06	4.14407e+07	5.341e+06	4.94218e+07	5.07167e+08	5.10996e+08	603325460	6.04769e+08	6.31253e+08	7.39178e+07	9.5839e+07	1.99741e+07	8.83049e+07	6.33389e+07	753332122	6.09684e+08	5.6245e+08	4.12621e+08	5.29246e+08
Com_2259_pos	4-Methoxybenzaldehyde	C8 H8 O2	136.053	5.254	137.06	Full match	Full match	Full match	3.32269e+07	3.55559e+07	2.90738e+07	2.71722e+07	2.30085e+07	1.37349e+08	1.43562e+08	1.4512e+08	1.13303e+08	1.20725e+08	4.57086e+07	3.92645e+07	7.87078e+07	7.71748e+07	1.44485e+08	1006169863	9.33823e+08	9.63485e+08	1047462133	1071044501
Com_2284_pos	N-Benzylformamide	C8 H9 N O	135.069	2.101	136.076	Full match	Full match	No results	3.45504e+07	2.79813e+07	2.64059e+07	3.37771e+07	2.7238e+07	6.89071e+07	9.26689e+07	8.33812e+07	6.20761e+07	6.92361e+07	6.04482e+07	8.71886e+07	6.13553e+07	1.98954e+08	3.02334e+07	8.14009e+07	6.25234e+07	1.72125e+08	5.13079e+07	5.69947e+07
Com_2560_pos	N-Acetylneuraminic acid	C11 H19 N O9	309.107	1.302	310.114	Full match	Full match	Full match	1.27673e+07	1.09408e+07	2.49502e+07	1.45024e+07	2.93059e+07	1.73051e+07	1.84933e+07	1.24092e+07	1.54209e+07	1.21962e+07	6.10727e+06	8.19232e+06	1.05122e+07	9.0901e+06	1.3149e+07	1.24226e+07	8.26817e+06	5.40195e+06	9.11619e+06	6.75009e+06
Com_2868_pos	4-Guanidinobutyric acid	C5 H11 N3 O2	145.085	1.63	146.093	Full match	Full match	Full match	1.71854e+07	1.40209e+07	1.76506e+07	2.12578e+07	2.39866e+07	1.44327e+08	1.63246e+08	144077287	1.27163e+08	1.46727e+08	4.16122e+07	4.0048e+07	2.3585e+07	3.37532e+07	2.61513e+07	2.02125e+07	1.23928e+07	1.29176e+07	1.13232e+07	1.06604e+07
Com_3211_pos	Nicotinamide adenine dinucleotide (NAD+)	C21 H27 N7 O14 P2	663.111	1.39	664.118	Full match	Full match	Full match	1.66695e+07	1.49338e+07	1.99552e+07	1.75821e+07	1.61948e+07	1.57531e+07	1.53511e+07	1.39416e+07	1.32795e+07	1.28868e+07	9.36151e+06	9.74742e+06	1.16818e+07	1.12305e+07	1.25148e+07	1.76317e+07	1.01395e+07	9.23034e+06	9.31744e+06	6.68506e+06
Com_3304_pos	Urocanic acid	C6 H6 N2 O2	138.043	1.698	139.051	Full match	Full match	Full match	4.83279e+06	3.05314e+06	1.8995e+07	3.2984e+06	1.31279e+07	4.739e+07	3.68716e+07	5.07505e+07	3.86034e+07	5.3857e+07	1.7592e+07	2.09198e+07	3.24422e+07	2.30225e+07	1.83199e+07	2.169e+07	2.06693e+07	4.30667e+07	1.8491e+07	10801881
Com_3743_pos	Curcumin	C21 H20 O6	368.125	5.547	369.132	Full match	Full match	Full match	1.50046e+07	4.91162e+06	3.72746e+06	4.30863e+06	1.35233e+07	1.4282e+06	1.67738e+06	1.22944e+06	1.31346e+06	1.05505e+06	1.08654e+07	7.89597e+06	1.00534e+07	1.36124e+07	1.33612e+07	9.80913e+06	6.18425e+06	6.46457e+06	6.59094e+06	1.43682e+06
Com_4364_pos	2'-Deoxyadenosine	C10 H13 N5 O3	251.102	3.327	252.11	Full match	Full match	Full match	1.03617e+07	3.65054e+06	9.55405e+06	3.21606e+06	1.12934e+07	3.08657e+06	3.1512e+06	4.25393e+06	2.119e+06	2.036e+06	9.74274e+06	9.81137e+06	1.31917e+07	1.30743e+07	5.45615e+06	2.76757e+06	4.19029e+06	3.24756e+06	4.53077e+06	1.91863e+06
Com_77_pos	L-Glutamic acid	C5 H9 N O4	147.053	1.286	148.061	Full match	Full match	Full match	2143618632	1635347732	1286469510	1942130849	1579912162	2398061320	2209664419	2020763861	2136701049	1843786227	2244523039	3177586160	2180320519	4631848802	2393055876	4286755657	2630700038	2771248322	2941759019	3021736152
Com_116_pos	Isoferulic acid	C10 H10 O4	194.058	5.218	177.055	Full match	Full match	Full match	9.92142e+08	5.75041e+08	1008990338	5.56673e+08	1545512040	3.1935e+07	2.37953e+07	4.19627e+07	3.70423e+07	1.28496e+08	1.52904e+07	2.12401e+07	2.53591e+07	2.48716e+07	2.53003e+07	5.24415e+07	4.50452e+07	3.11016e+07	1.14543e+07	4.54287e+07
Com_138_pos	L-Phenylalanine	C9 H11 N O2	165.079	4.862	166.087	Full match	Full match	Full match	7.89525e+08	1086779644	7.72237e+08	1244293532	7.7775e+08	1022585214	1731757821	9.57739e+08	7.53472e+08	6.93924e+08	1744731928	2062866100	1719413692	2229765948	1178731647	5832585932	3809190989	4611151251	5373122887	4423900530
Com_167_pos	Adenosine	C10 H13 N5 O4	267.097	2.956	268.105	Full match	Full match	Full match	1020973203	1072589891	8.34876e+08	8.97171e+08	1050448404	3.39187e+08	5.3581e+08	6.15988e+08	4.61985e+08	6.27296e+08	4.03813e+08	2.93706e+08	3.00839e+08	4.25426e+08	2.79285e+08	4.9844e+08	3.81493e+08	428282690	3.24151e+08	3.90567e+08
Com_317_pos	Guanine	C5 H5 N5 O	151.05	3.417	152.057	Full match	Full match	Full match	4.94873e+08	4.47703e+08	5.05016e+08	383769772	5.20368e+08	5.47805e+06	7.11621e+06	6.40051e+06	4.87515e+06	6.7648e+06	2.84918e+07	3.51027e+07	4.71289e+07	4.05515e+07	4.41173e+07	3.9104e+06	4.54423e+06	4.93445e+06	5.43657e+06	3.63609e+06
Com_360_pos	Adenine	C5 H5 N5	135.055	2.958	136.062	Full match	Full match	Full match	4.19002e+08	4.53112e+08	346992365	3.81551e+08	4.64068e+08	147289423	2.40043e+08	3.38962e+08	2.18584e+08	2.22076e+08	157295947	153642539	1.61039e+08	1.98031e+08	1.50802e+08	2.38975e+08	183922327	215530662	1.7528e+08	2.18098e+08
Com_943_pos	Cytidine	C9 H13 N3 O5	243.086	1.389	244.093	Full match	Full match	Full match	1.23425e+08	1.32144e+08	1.1134e+08	1.0524e+08	1.27705e+08	2.68349e+07	3.91945e+07	3.60349e+07	3.31622e+07	3.08156e+07	1.98514e+07	1.98324e+07	3.03225e+07	2.88804e+07	2.78969e+07	3.27969e+07	3.37439e+07	3.85168e+07	3.24839e+07	3.13691e+07
Com_2573_pos	α-Lactose	C12 H22 O11	342.117	1.388	343.124	Full match	Full match	Full match	2.91272e+07	2.42087e+07	2.90191e+07	2.36848e+07	2.51271e+07	1.98511e+07	1.1132e+07	1.54909e+07	1.53749e+07	1.44196e+07	1.52724e+08	9.43855e+07	4.57687e+08	6.25648e+08	174086165	8.70327e+06	5.81333e+06	5.61689e+06	5.26162e+06	6.60249e+06
Com_5_pos	Roburic acid	C30 H48 O2	440.366	5.822	441.373	No results	Full match	Full match	28885021169	36683183020	33365560082	33387614136	33965745027	28079148331	28661842543	27150355285	26048441157	24290880466	1.16517e+08	1.0835e+08	8.39339e+07	8.3062e+07	6.17307e+07	1972237326	1617413938	1859845928	1897126315	1845802219
Com_27_pos	Hexadecanamide	C16 H33 N O	255.257	9.59	256.264	Full match	No results	No results	7167638278	6543671950	6773891008	6189684219	4524681107	3357093326	3931588659	2662658112	2285996679	3352222488	1582607502	879074566	1950263948	2644692308	1465443408	2474210875	2867332605	2756251258	4853719229	3691232282
Com_40_pos	Betulin	C30 H50 O2	442.382	6.897	443.389	Full match	No results	No results	3836536002	3153109435	4364816316	4727180331	3767134480	5.23674e+07	5.74695e+07	4.5262e+07	3.61864e+07	5.83449e+07	1911491488	2049178551	1745166078	1724642795	1739951898	4487827080	3475530954	3189274659	3555335757	3328667434
Com_43_pos	(5S)-5-hydroxy-1,7-diphenylheptan-3-one	C19 H22 O2	282.16	7.554	283.167	Invalid mass	No results	No results	4290334451	226873685	4165653258	1.12469e+08	3586254975	2.85604e+08	233573205	2.31548e+08	2.48791e+08	2.55409e+08	1.82039e+07	2.18908e+07	1.36273e+07	1.63705e+07	2.95609e+07	3.52657e+07	3.23318e+07	3.23217e+07	4.63989e+07	3.64243e+07
Com_73_pos	Stearamide	C18 H37 N O	283.288	10.437	284.295	Full match	No results	No results	2204442325	1811027893	1900122733	1570416840	1161734671	8.85182e+08	8.88492e+08	4.41474e+08	5.96477e+08	1059327921	2.86454e+08	1.29785e+08	3.43892e+08	539107805	1.82948e+08	4.18454e+08	6.48796e+08	6.9037e+08	1233611861	888721819
Com_89_pos	Oleanolic acid	C30 H48 O3	438.35	6.664	439.358	Invalid mass	No results	No match	1909179070	1625301330	1439948549	1564157614	6.20024e+08	2.3273e+08	1.9287e+08	162277615	3.58429e+08	1.70898e+08	5.93933e+07	7.49549e+07	7.85321e+07	1.11943e+08	9.80583e+07	1.62414e+08	1.32917e+08	1.27691e+08	135896754	1.35807e+08
Com_98_pos	Ginsenoside Rg3	C42 H72 O13	766.489	7.057	767.496	Invalid mass	No results	No results	1254640317	6.40191e+08	1798859375	1109866919	1418337261	843484	1.56165e+06	4.12156e+06	1.7345e+06	2.53829e+06	3.3565e+07	3.63852e+07	1.50261e+07	2.34772e+07	1.43469e+07	1393451094	1054875833	1092043166	1201185578	1078118340
Com_101_pos	Caffeic aldehyde	C9 H8 O3	164.048	5.334	165.055	No results	No results	Full match	1041059892	1738522437	1035252452	1454161429	6.90818e+08	1.93723e+07	2.03916e+07	20532171	1.96731e+07	1.67693e+07	9.10373e+06	1.12536e+07	1.09092e+07	1.36469e+07	7.06617e+06	1.28453e+07	1.05744e+07	1.26999e+07	1.13566e+07	1.13296e+07
Com_113_pos	1-Aminocyclohexanecarboxylic acid	C7 H13 N O2	143.095	1.684	144.102	Full match	No results	Full match	3.63489e+08	8.73283e+08	9.59674e+08	1439958195	1601756164	1.19124e+08	1.85896e+08	2.01694e+08	1.53877e+08	1.01727e+08	3.57128e+08	4.33573e+08	2.16557e+08	4.62578e+08	4.57205e+08	8.1407e+07	5.36735e+07	4.56447e+07	3.99702e+07	3.78989e+07
Com_126_pos	3-Hydroxy-3-Methylpentane-1,5-Dioic Acid	C6 H10 O5	162.053	6.561	163.061	No results	No results	Full match	1002612394	1040697680	1428688146	1034619328	1019335185	2.47595e+08	1077294068	9.3691e+08	6.27593e+08	1077707587	5.66947e+08	7.86622e+08	1450618771	1652462713	8.69986e+08	2568737612	1950396483	2230341117	2195111674	1980736770
Com_158_pos	3-(3,4-dihydroxyphenyl)propanoic acid	C9 H10 O4	164.048	5.196	165.055	Invalid mass	No match	No match	7.40339e+08	1124217263	4.24706e+08	1078534545	3.91323e+08	7.96621e+07	5.74914e+07	7.99669e+07	5.62983e+07	6.93133e+07	1023061297	1.40436e+08	1296719451	1.53868e+08	1318948376	4.95563e+08	4.76342e+08	357753968	3.14315e+08	3.29359e+08
Com_160_pos	beta-Caryophyllene	C15 H24	204.188	8.429	205.196	No results	No results	Full match	5.36987e+08	2.05742e+07	1099658389	4.8566e+07	5.2757e+08	1.72131e+08	1.9711e+08	1.2489e+08	1.77673e+08	1.75843e+08	2.55664e+07	2.49866e+07	2.68433e+07	2.60586e+07	2.93619e+07	7.76055e+07	1.10469e+08	1.31287e+08	9.93166e+07	7.48692e+07
Com_162_pos	2-Hydroxycinnamic acid	C9 H8 O3	146.037	5.157	147.044	Invalid mass	No results	No match	7.13775e+08	1097956215	2.28827e+08	1009350098	2.40269e+08	2.77483e+08	3.36935e+08	3.14162e+08	2.20746e+08	2.87549e+08	1.61632e+08	2.55352e+08	1.73311e+08	5.90414e+08	8.25315e+07	1541774819	1383513442	1173662249	1006979134	1058734677
Com_170_pos	3-methyl-5-oxo-5-(4-toluidino)pentanoic acid	C13 H17 N O3	257.103	1.282	258.111	Invalid mass	No match	No results	7.13861e+08	8.96359e+08	6.27666e+08	1017128340	684431596	5.69008e+08	6.4325e+08	638829546	718393759	5.60463e+08	5.28288e+07	4.50297e+07	4.4781e+07	4.62822e+07	8.00609e+07	7.64321e+07	5.30562e+07	4.36252e+07	5.43456e+07	5.40607e+07
Com_171_pos	Pseudoginsenoside F11	C42 H72 O14	800.492	5.598	801.5	No results	Full match	Full match	9.65611e+08	1016912241	7.50337e+08	6.76072e+08	8.11405e+08	4.34466e+07	4.26362e+07	4.08997e+07	3.46688e+07	3.4656e+07	5.35214e+08	5.88867e+08	4.80495e+08	4.47429e+08	403086698	14981689490	10106996561	11877865803	11601025649	11908134812
Com_174_pos	Nicotinamide	C6 H6 N2 O	105.022	1.325	106.029	Invalid mass	Invalid mass	No results	7.0496e+08	4.91334e+08	8.29971e+08	5.30145e+08	1013678803	419674707	3.42134e+08	4.03007e+08	2.5474e+08	358177554	2.82434e+08	2.95986e+08	2.87777e+08	260705053	3.31787e+08	2.22326e+07	3.70682e+07	1.37721e+08	2.95033e+07	2.31517e+07
Com_187_pos	PC (16:2e/2:0)	C26 H50 N O7 P	519.334	8.83	520.341	No results	Full match	Full match	2.51715e+08	3.34148e+08	926367184	2.79752e+08	6.5323e+08	6.70194e+08	7.12321e+08	7.32323e+08	511068422	6.26899e+08	2.42091e+07	3.0565e+07	3.5757e+07	3.9023e+07	3.87475e+07	3.11027e+08	2.90041e+08	2.32198e+08	267561398	1.99537e+08
Com_190_pos	Quinone	C6 H4 O2	108.021	6.501	109.029	No results	No results	Full match	7.98699e+08	9.22109e+08	1.25776e+08	7.26937e+08	7.23096e+08	1.66121e+08	187239688	2.00537e+08	1.83894e+08	1.74345e+08	1.56341e+08	1.87109e+08	2.89078e+08	2.17663e+08	1.88137e+08	3.7549e+08	1.70706e+08	5.58998e+08	6.69306e+08	164469274
Com_214_pos	5-hydroxy-4-methoxy-5,6-dihydro-2H-pyran-2-one	C6 H8 O4	144.043	6.52	145.05	Full match	No results	No results	1.22231e+08	1.68512e+08	7.91108e+08	5.2502e+08	4.30045e+08	1269296116	6.3286e+08	1156600470	6.61813e+08	1178775152	3.10869e+08	3.26005e+08	2.96577e+08	2.57992e+08	2.53982e+08	4317638499	2524964689	3874344780	2263937573	3416598340
Com_266_pos	6-Pentyl-2H-pyran-2-one	C10 H14 O2	184.11	5.349	185.118	Invalid mass	No results	No results	5.12077e+08	3.32477e+07	5.18549e+08	2.97591e+07	6.39725e+08	1368489273	1266200836	1586598322	1081161358	1204528805	1.56495e+07	15679273	2.02053e+07	3.38679e+07	2.16944e+07	2.36554e+08	1.31203e+08	9.72574e+07	1.51753e+08	1.05819e+08
Com_267_pos	4-Ethylphenol	C8 H10 O	122.073	5.836	123.081	No results	No results	Full match	4.83225e+08	636351851	5.24629e+08	5.54995e+08	3.74044e+08	4.07035e+08	317548946	5.49412e+08	3.77325e+08	3.90762e+08	1.64656e+08	1.15468e+08	1.53945e+08	1.69757e+08	1.60969e+08	1.90141e+08	3.99933e+08	2.48315e+08	8.54035e+08	9.26399e+08
Com_308_pos	3-hydroxy-3-methylpentanedioic acid	C6 H10 O5	144.043	7.347	145.05	Invalid mass	No results	No results	318954958	5.46157e+08	3.91785e+08	5.28534e+08	3.89664e+08	1.17346e+08	5.18946e+07	150205239	1.00937e+08	4.15167e+07	8.21195e+07	8.38352e+07	8.42576e+07	8.19787e+07	7.9684e+07	2.33986e+08	2.20664e+08	216775049	2.15973e+08	2.11042e+08
Com_387_pos	Phosphocholine	C5 H14 N O4 P	183.066	1.268	184.074	No results	Full match	No results	4.10036e+08	2.77154e+08	3.99513e+08	4.19951e+08	307771002	116269161	8.38477e+07	9.67912e+07	1.18622e+08	9.76134e+07	221672552	3.70913e+08	4.92983e+08	4.45058e+08	2.86978e+08	3.93798e+08	5.38698e+08	4.2541e+08	425379123	2.99233e+08
Com_401_pos	N-(2-pyridylmethyl)urea	C7 H9 N3 O	302.15	1.264	152.082	Invalid mass	No results	No results	3.44665e+08	2.28396e+08	4.0745e+08	2.98221e+08	210713645	1.62254e+07	2.93375e+07	1.76664e+07	1.5827e+07	1.06786e+07	1.92134e+07	4.54595e+07	1.20891e+07	2.58477e+07	3.47227e+07	2.59639e+07	2.76984e+07	1.44754e+07	1.77504e+07	1.90169e+07
Com_431_pos	ethyl 4-amino-2-(methylsulfanyl)-1,3-thiazole-5-carboxylate	C7 H10 N2 O2 S2	218.02	1.234	219.027	Invalid mass	No results	No results	1.79346e+08	3.42027e+07	1.46351e+08	4.49715e+07	3.69878e+08	1.9834e+08	2.41133e+08	2.34193e+08	197790240	1.96483e+08	1524274960	1458160260	1578973659	1225631118	4.15e+08	1741082370	1204506017	1063030322	9.70405e+08	1020357913
Com_433_pos	Desmethyldoxepin	C18 H19 N O	265.143	4.74	266.151	Invalid mass	No results	No results	3.33208e+08	2.82725e+08	369305082	3.39256e+08	3.62101e+08	2.41279e+08	2.61163e+08	2.45495e+08	2.10199e+08	1.56463e+08	1.61655e+08	1.59193e+08	1.47346e+08	1.22483e+08	1.88787e+08	2.05431e+07	1.4181e+07	9.88783e+06	1.00356e+07	1.23002e+07
Com_435_pos	alpha-Ionone	C13 H20 O	192.152	5.836	193.159	No results	No results	Full match	3.30115e+08	3.51476e+08	3.21372e+08	3.67722e+08	3.23409e+08	3.02473e+08	3.17536e+08	2.97441e+08	2.74889e+08	2.86995e+08	8.28552e+07	9.31596e+07	9.42607e+07	1.00978e+08	9.2127e+07	1281404430	4.07789e+08	2.46629e+08	2.27264e+08	225087470
Com_441_pos	Catechol	C6 H6 O2	110.037	5.877	111.044	No results	No results	Full match	127930475	346209359	1.46179e+08	358171201	3.35512e+08	1.12123e+08	9.16144e+07	8.55188e+07	7.00058e+07	8.25898e+07	4.79877e+07	4.60509e+07	3.36972e+07	18435115	3.24867e+07	145639156	1.29699e+08	2.65024e+08	2.97746e+08	1.30168e+08
Com_470_pos	3-Acetyl-2,5-dimethylfuran	C8 H10 O2	138.068	5.339	139.076	Full match	No results	Full match	2.72981e+08	1.47315e+08	2.49869e+08	1.30202e+08	3.28494e+08	9.48313e+08	9.73882e+08	8.98649e+08	8.55585e+08	9.37988e+08	4.02342e+07	4.61832e+06	7.31478e+07	5.0983e+07	4.51909e+07	2.04509e+07	1.32022e+07	1.11898e+07	1.87078e+07	2.44871e+07
Com_475_pos	Bevirimat	C36 H56 O6	584.409	5.839	585.417	No results	No results	Full match	2.9884e+08	3.01205e+08	3.20994e+08	2.30642e+08	2.83805e+08	9.35444e+07	8.15866e+07	6.3362e+07	5.56239e+07	6.92222e+07	7.86746e+07	7.07288e+07	6.26263e+07	6.00546e+07	5.50346e+07	1.96058e+08	190546496	2.26633e+08	2.09004e+08	1.99632e+08
Com_500_pos	Dihydrojasmone	C11 H18 O	166.136	5.836	167.143	No results	No results	Full match	2.95345e+08	5.13205e+07	1.71498e+08	2.61533e+08	2.83099e+08	8.23938e+07	8.71091e+07	2.01278e+08	8.7488e+07	1.20712e+08	6.41893e+07	5.34732e+07	7.56932e+07	8.45887e+07	1.27027e+08	6.30665e+07	6.86898e+07	7.12562e+07	7.50789e+07	8.22621e+07
Com_512_pos	Etiocholanolone	C19 H30 O2	272.215	5.832	273.222	Invalid mass	No results	No results	1.74404e+08	2.45466e+08	2.86162e+08	1.96167e+08	2.47125e+08	1.61593e+08	2.01416e+08	1.4299e+08	1.71167e+08	1.62378e+08	4.99358e+07	4.94117e+07	5.14804e+07	5.30831e+07	5.26542e+07	1.6627e+08	1.74798e+08	1.3692e+08	1.47706e+08	1.62161e+08
Com_548_pos	2-Methylpentanedioic acid	C6 H10 O4	146.058	5.812	147.066	No results	No results	Full match	1.92486e+08	2.20596e+08	2.6628e+08	1.07621e+08	2.66839e+08	1.74879e+08	1.94139e+08	212138139	2.17923e+08	2.10367e+08	7.11415e+07	7.83224e+07	7.26701e+07	7.77753e+07	7.58517e+07	1.4629e+08	1.26406e+08	1.1657e+08	9.11186e+07	1.0225e+08
Com_551_pos	PC (14:0e/2:0)	C24 H50 N O7 P	495.334	9.401	496.341	No results	Full match	Full match	102518615	8.19257e+07	2.65093e+08	8.715e+07	2.00294e+08	2.87962e+06	2.7012e+06	2.84741e+06	2.21841e+06	3.12765e+06	1.96877e+07	2.3107e+07	2.25575e+07	3.32891e+07	3.47173e+07	1.16472e+08	8.59889e+07	9.30331e+07	9.87766e+07	112127226
Com_556_pos	Panaxtriol	C30 H52 O4	476.388	5.753	459.384	No results	Full match	Full match	2.59911e+08	178710759	2.5379e+08	1.87473e+08	3.40306e+07	5.88314e+06	6.18799e+06	4.91321e+06	5.41401e+06	5.40807e+06	2.37089e+06	2.81957e+06	2.43653e+06	3.83559e+06	1.7473e+06	7.10531e+06	6.33688e+06	7.85064e+06	5.49857e+06	6.31524e+06
Com_564_pos	(2E,4E)-N-(2-methylpropyl)dodeca-2,4-dienamide	C16 H29 N O	251.225	8.497	252.233	Full match	No results	No results	1.97777e+08	2.56437e+08	229646939	1.41205e+08	1.32677e+08	1.19645e+08	8.65778e+07	9.81289e+07	9.72656e+07	128992982	7.23611e+07	8.57625e+07	1.44356e+08	1.02404e+08	1.38502e+08	7.95746e+07	8.25139e+07	7.17991e+07	6.62126e+07	6.02299e+07
Com_575_pos	5,8-dihydroxy-10-methyl-5,8,9,10-tetrahydro-2H-oxecin-2-one	C10 H14 O4	180.079	5.337	181.086	Invalid mass	No results	No match	2.30245e+08	1.2944e+08	179165751	5.09082e+07	252033848	861012136	8.64126e+08	8.45508e+08	684679263	7.99379e+08	5.22245e+07	5.32592e+07	1.09944e+08	1.31902e+08	7.47847e+07	4.86499e+07	1.50305e+07	4.31424e+07	5.89202e+07	3.84715e+07
Com_582_pos	Geranylacetone	C13 H22 O	194.168	9.804	195.175	No results	No results	Full match	2.47638e+08	2.15192e+08	2.45147e+08	1.97871e+08	1.75057e+08	1.87724e+08	180005946	1.48986e+08	1.4887e+08	2.03748e+08	7.73474e+07	4.73285e+07	8.71107e+07	108795738	8.66878e+07	1358518891	1034372537	1188892068	1247931778	1204311836
Com_601_pos	Furanodiene	C15 H20 O	216.152	6.247	217.159	No results	No results	Full match	1.96129e+08	2.37739e+08	1.8677e+08	1.84685e+08	2.31346e+08	1.54396e+08	1.47822e+08	1.50324e+08	1.4269e+08	1.3613e+08	141497145	1.29056e+08	1.05541e+08	113410488	1.00045e+08	2.00102e+08	2.1229e+08	2.17315e+08	1.63414e+08	1.52319e+08
Com_643_pos	Valine	C5 H11 N O2	117.079	1.701	118.086	Full match	No results	Full match	1.58615e+08	1.30373e+08	1.40444e+08	1.70329e+08	2.22953e+08	3.96968e+08	5.15644e+08	3.1766e+08	2.89985e+08	2.54578e+08	3.1354e+08	4.12958e+08	2.2855e+08	4.07325e+08	2.11409e+08	6.66819e+08	4.81669e+08	3.98789e+08	4.81079e+08	4.36611e+08
Com_644_pos	Cuminaldehyde	C10 H12 O	148.089	6.737	149.096	Full match	No results	No results	2.11826e+08	1.879e+08	1.8113e+08	2.22813e+08	175602662	1.51724e+08	1.37734e+08	1.26549e+08	1.46709e+08	1.27319e+08	1.32157e+08	1.34208e+08	1.49509e+08	1.12971e+08	1.46671e+08	8.72585e+07	1.09831e+08	8.13757e+07	7.40172e+07	7.8208e+07
Com_664_pos	(+)-Camphor	C10 H16 O	152.12	9.805	153.128	No results	No results	Full match	2.14612e+08	2.13214e+08	2.02241e+08	1.64256e+08	1.68993e+08	8.34023e+07	8.1815e+07	5.40587e+07	7.10578e+07	7.59591e+07	7.41798e+07	5.04549e+07	8.9308e+07	9.88505e+07	8.95915e+07	9.20634e+07	1.15564e+08	1.1994e+08	1.42247e+08	1.44521e+08
Com_679_pos	2,4-Dimethylbenzaldehyde	C9 H10 O	134.073	6.404	135.081	Full match	No results	No results	1.96306e+08	2.05889e+08	1.76886e+08	2.07718e+08	1.56587e+08	1.55619e+08	1.55324e+08	1.41698e+08	1.56016e+08	1.41603e+08	1.4227e+08	1.53618e+08	1.88567e+08	1.55355e+08	1.88793e+08	8.21857e+07	1.03666e+08	9.06656e+07	8.45836e+07	8.0241e+07
Com_680_pos	Celestolide	C17 H24 O	244.183	8.49	245.19	Full match	No results	No results	207609604	1.1857e+07	1.21814e+08	3.68829e+06	5.68046e+07	3.37782e+07	4.46357e+07	4.5129e+07	2.71337e+07	8.50874e+07	5.24905e+06	4.90724e+06	1.60378e+07	1.19175e+07	2.92828e+07	5.56816e+07	5.52826e+07	5.32336e+07	5.18332e+07	4.42589e+07
Com_688_pos	6-phenyl-1,2,3,4-tetrahydro-2,5-benzodiazocin-1-one	C16 H14 N2 O	272.09	5.807	273.097	Invalid mass	No results	No match	1.93913e+08	204935575	2.03062e+08	1.82097e+08	192449381	882566	630722	708059	652569	484695	2.11507e+07	2.19983e+07	1.70189e+07	1.69184e+07	1.59357e+07	9.56775e+07	8.75983e+07	8.1428e+07	7.6804e+07	7.49596e+07
Com_756_pos	Coumalic acid	C6 H4 O4	140.011	6.664	141.019	No results	No results	Full match	125716490	1.79913e+08	1.13071e+08	1.80217e+08	6.28623e+07	2.1952e+07	2.15361e+07	2.31559e+07	2.12663e+07	2.18447e+07	4.81396e+07	3.2723e+07	4.89978e+07	4.772e+07	7.53002e+07	9.39125e+07	8.32333e+07	7.44584e+07	6.04237e+07	6.83755e+07
Com_765_pos	Patchouli alcohol	C15 H26 O	222.199	9.805	223.206	No results	No results	Full match	177492819	1.71255e+08	160022573	161598567	1.40272e+08	1.41226e+08	1.33256e+08	1.03818e+08	1.08903e+08	1.56142e+08	6.20865e+07	3.93802e+07	7.09429e+07	8.92504e+07	7.14666e+07	8.47256e+07	9.16286e+07	9.78756e+07	1.41061e+08	1.17406e+08
Com_774_pos	2-{1-[2-(1-benzothiophen-5-ylamino)-2-oxoethyl]cyclohexyl}acetic acid	C18 H21 N O3 S	331.127	1.393	332.135	Invalid mass	No results	No match	1.53144e+08	1.73927e+08	1.71636e+08	1.715e+08	1.51661e+08	1.81476e+08	1.67623e+08	1.69675e+08	210248120	158925336	4.23469e+07	4.67931e+07	5.50857e+07	6.1234e+07	7.2487e+07	884462	767664	564540	606509	456252
Com_802_pos	5-OxoETE	C20 H30 O3	318.218	7.902	319.225	Invalid mass	No results	No results	1.67299e+08	7.70261e+07	7.90919e+07	7.01744e+07	1.08761e+08	1.16187e+08	1.08438e+08	1.16708e+08	1.18385e+08	1.1663e+08	2.72578e+07	2.75474e+07	7.53941e+07	5.69616e+07	4.87461e+07	1.10429e+08	8.66278e+07	9.97774e+07	8.32665e+07	1.18751e+08
Com_937_pos	3,3,5-trimethyl-3H,11H-pyrano[3,2-a]carbazole	C18 H17 N O	263.128	4.876	264.135	Invalid mass	No results	No results	8.49458e+07	1.09136e+08	1.1206e+08	1.33117e+08	6.66343e+07	1.10299e+06	1.30973e+06	1.1194e+06	709949	139736	8.73107e+06	7.97534e+06	9.28347e+06	5.68634e+06	9.12596e+06	4.41468e+06	2.80153e+06	2.68636e+06	2.65206e+06	2.92697e+06
Com_964_pos	Tropine	C8 H15 N O	141.116	9.807	142.123	No results	No results	Full match	1.28028e+08	1.01566e+08	1.14156e+08	103584942	9.07145e+07	9.33934e+07	9.79843e+07	7.653e+07	7.86217e+07	1.11012e+08	2.35621e+07	2.6028e+07	2.98342e+07	5.60814e+07	3.94112e+07	4.69042e+07	4.53385e+07	4.55696e+07	6.68023e+07	5.88759e+07
Com_994_pos	WMH	C22 H28 N6 O4 S	494.178	5.747	495.185	Invalid mass	No results	No match	7.42698e+07	6.44099e+06	1.24191e+08	8.28111e+06	9.34387e+07	2.4238e+08	1.97306e+08	2.06312e+08	1.5853e+08	1.65137e+08	8.36976e+06	5.43889e+06	6.88678e+06	7.50843e+06	7.98855e+06	5.38676e+07	3.31877e+07	4.09057e+07	3.27297e+07	4.6233e+07
Com_1021_pos	Ginsenoside Rk1	C42 H70 O12	788.471	7.095	789.478	No results	Invalid mass	No results	1.02696e+08	1.17495e+08	2.4976e+07	8.84336e+07	7.15094e+07	8.56874e+07	6.92214e+07	7.28573e+07	7.54336e+07	1.18316e+08	3.63934e+07	3.1837e+07	1.9295e+07	1.97109e+07	1.70006e+07	7.3943e+07	6.0699e+07	6.81349e+07	5.79292e+07	1.95033e+07
Com_1091_pos	Palmitoleic Acid	C16 H30 O2	276.21	8.782	277.217	Invalid mass	No results	No match	3.66348e+07	1.06513e+08	2.5917e+07	6.45297e+07	3.25274e+07	2.64645e+08	2.60778e+08	2.47615e+08	2.30189e+08	2.45784e+08	1.45653e+07	1.25067e+07	1.68637e+07	2.67633e+07	2.37015e+07	2.35242e+08	1.9993e+08	223331712	2.18622e+08	3.21728e+08
Com_1144_pos	Dl-3-Hydroxynorvaline	C5 H11 N O3	133.074	1.285	134.081	No results	No results	Full match	5.67612e+07	4.0221e+07	7.48729e+07	5.69701e+07	9.92792e+07	6.19783e+07	68832552	6.4037e+07	5.48952e+07	5.20528e+07	38611050	4.5861e+07	3.8615e+07	1.37721e+08	1.05989e+08	4.17706e+07	3.53732e+07	3.18198e+07	2.80594e+07	3.13433e+07
Com_1177_pos	Cinchophen	C16 H11 N O2	249.08	8.637	250.087	Full match	No results	No results	4.7839e+06	1.39162e+06	9.48447e+07	565131	1.69649e+07	7.31087e+07	3.05121e+07	1.69784e+07	2.00071e+07	4.89201e+07	653282	1.66041e+06	1.15403e+06	1.17511e+07	1.58606e+06	1.48393e+06	5.51532e+06	3.97041e+07	1.02493e+07	1.93764e+06
Com_1189_pos	Guaiacol	C7 H8 O2	124.053	5.812	125.06	No results	No results	Full match	9.37532e+07	3.79576e+07	4.45518e+07	6.24862e+07	3.9529e+07	6.66695e+07	6.35909e+07	8.14382e+07	6.97714e+07	7.00294e+07	2.22115e+07	2.10201e+07	2.15971e+07	2.70706e+07	2.85011e+07	7.31815e+07	7.12488e+07	71074539	1.71563e+08	6.51402e+07
Com_1222_pos	(9cis)-Retinal	C20 H28 O	284.215	5.833	285.222	Full match	No results	No results	6.80688e+07	9.09e+07	8.33413e+07	7.38846e+07	7.97564e+07	1.45542e+08	1.81205e+08	1.24141e+08	1.59649e+08	1.29585e+08	1.87434e+07	19711676	1.68502e+07	2.09068e+07	2.05363e+07	117227672	9.13253e+07	9.98639e+07	8.19803e+07	7.35014e+07
Com_1233_pos	NAT13-331713_POS	C26 H30 N4 O3	484.193	5.551	485.2	Invalid mass	No results	No results	1.8591e+07	8.94021e+07	7.62971e+06	5.76845e+07	1.23293e+07	9.3568e+07	5.95863e+07	8.72941e+07	5.54418e+07	8.3217e+07	1.95294e+07	2.20355e+07	2.14725e+07	2.38559e+07	1.54594e+07	2.64127e+07	1.76417e+07	1.59011e+07	1.8086e+07	1.84594e+07
Com_1242_pos	lupinine	C10 H19 N O	169.147	9.284	170.154	No results	No results	Full match	8.59419e+07	8.8452e+07	8.45142e+07	5.43774e+07	4.83793e+07	7.66583e+07	8.2101e+07	6.16676e+07	5.95638e+07	8.63366e+07	3.70153e+07	2.80326e+07	3.80118e+07	3.37725e+07	6.28006e+07	3.62644e+07	4.81159e+07	4.87738e+07	7.062e+07	5.90422e+07
Com_1248_pos	Dehydroepiandrosterone (DHEA)	C19 H28 O2	270.199	6.247	271.206	Invalid mass	No results	No results	8.75809e+07	8.17616e+07	7.67616e+07	6.91276e+07	7.75846e+07	6.60036e+07	6.15768e+07	6.91262e+07	5.69377e+07	5.3827e+07	5.21087e+07	4.76329e+07	36983511	37608517	3.77975e+07	1.22042e+08	7.79761e+07	99505283	1.04818e+08	1.13767e+08
Com_1263_pos	TriacetonaMine	C9 H17 N O	155.131	9.271	156.139	No results	No results	Full match	8.59014e+07	2.99247e+07	6.66893e+07	7.64058e+07	4.72211e+07	9.75513e+07	4.61541e+07	5.22832e+07	6.22767e+07	9.00362e+07	3.21545e+07	2.90377e+07	4.02873e+07	4.28593e+07	6.32133e+07	5.83511e+07	6.06139e+07	7.19595e+07	8.6392e+07	7.10725e+07
Com_1363_pos	1,7-bis(4-hydroxyphenyl)heptan-3-one	C19 H22 O3	280.145	7.131	281.152	Invalid mass	No results	No results	7.55825e+07	3.44634e+06	2.16224e+07	1.43768e+06	3.12527e+07	1.18562e+08	9.76313e+07	9.69208e+07	9.13231e+07	1.20993e+08	2.33186e+07	1.3342e+07	4.85899e+06	2.3054e+07	3.98899e+07	3.46368e+06	2.57523e+06	2.24738e+06	2.01032e+06	1.65251e+06
Com_1369_pos	Phellodensin F	C26 H30 O10	502.183	5.636	503.19	No results	No results	Full match	7.52778e+07	3.06279e+07	2.92992e+07	2.57241e+07	4.79852e+07	2.28225e+07	2.97369e+07	3.30969e+07	2.60024e+07	3.45412e+07	4.24393e+06	4.44506e+06	453894	4.82776e+06	2.63456e+06	5.0873e+06	3370898	3.44138e+06	5.00119e+06	4.24186e+06
Com_1418_pos	2-Phenylphenol	C12 H10 O	170.074	7.572	171.081	No results	No results	Full match	1.80628e+07	1.76012e+06	7.24566e+07	994104	6.35935e+07	5.52261e+07	5.25001e+07	3.3085e+07	4.13884e+07	5.23346e+07	1.73742e+07	8.61415e+06	3.47118e+06	2.09121e+07	2.48816e+07	1.32019e+07	1.02904e+07	1.24097e+07	1.0856e+07	8.85302e+06
Com_1446_pos	4-methoxy-6-(prop-2-en-1-yl)-2H-1,3-benzodioxole	C11 H12 O3	192.079	5.364	193.087	Full match	No results	Full match	5.03835e+07	5.75969e+06	2.94333e+07	1.60786e+07	7.05935e+07	3.61519e+08	3.52294e+08	2.43017e+08	2.17118e+08	2.45179e+08	2.23016e+07	5.25336e+07	8.90079e+07	9.87823e+07	1.99757e+07	1.57171e+06	801707	987188	1.21242e+06	1.31003e+06
Com_1463_pos	Indole	C8 H7 N	117.058	5.127	118.065	Full match	No results	Full match	6.96442e+07	3.80108e+07	3.598e+07	3.92481e+07	6.5273e+07	5.8302e+08	7.47431e+08	7.06194e+08	5.60725e+08	8.13633e+08	1.5207e+08	1.65998e+08	1.07374e+08	2.8699e+08	6.17013e+07	9.55759e+08	8.05524e+08	8.48102e+08	1049597086	8.91297e+08
Com_1490_pos	octadec-9-ynoic acid	C18 H32 O2	262.23	8.516	263.237	Invalid mass	No results	No results	3.69756e+07	5.39459e+07	6.79231e+07	3.49426e+07	5.61183e+07	12361245974	9559609168	11941924282	9630586859	1331000780	1393069192	4878508555	1724871217	7110151401	1811202249	8.59675e+06	7.27144e+06	8.5696e+06	7.80279e+06	5.74961e+06
Com_1514_pos	UDP	C9 H14 N2 O12 P2	404.003	1.531	405.011	No results	No results	Full match	6.63776e+07	5.42769e+07	4.06915e+07	5.90996e+07	5.1337e+07	5.00228e+07	2.42296e+07	3.20709e+07	2.763e+07	2.69719e+07	8.73883e+06	2.20158e+07	3.88361e+07	4.27942e+07	3.7348e+07	2.40549e+07	1.27186e+07	1.62511e+07	1.21817e+07	1.17571e+07
Com_1587_pos	Prolylleucine	C11 H20 N2 O3	228.148	1.398	229.155	Full match	No results	Full match	5.58925e+07	4.59935e+07	5.33039e+07	4.58799e+07	6.23884e+07	9.06509e+07	9.21464e+07	9.17271e+07	8.50681e+07	9.18173e+07	5.37027e+07	5.47356e+07	5.92938e+07	6.78247e+07	7.864e+07	5.21352e+07	3.17145e+07	2.68846e+07	3.10953e+07	2.76931e+07
Com_1607_pos	1-(4-hydroxyphenyl)propane-1,2-diol	C9 H12 O3	150.068	7.543	151.076	Invalid mass	No results	No match	6.08608e+07	1.39685e+06	5.96768e+07	908534	5.04632e+07	3.02648e+07	3.06938e+07	2.35067e+07	1.7939e+07	2.88443e+07	4.59723e+07	3.95381e+07	4.15759e+07	5.23994e+07	4.04307e+07	1.58255e+07	8.53412e+06	7.66352e+06	1.09356e+07	9.77811e+06
Com_1627_pos	4-decyl-3-hydroxy-5-oxooxolane-2,3-dicarboxylic acid	C16 H26 O7	352.151	5.544	353.158	Invalid mass	No results	No results	5.98654e+07	2.78806e+07	1.25469e+07	26542618	3.71136e+07	1.91333e+06	2.56025e+06	5.34973e+06	2.80991e+06	3.69305e+06	4.0291e+06	3.69171e+06	9.87626e+06	5.80362e+06	7.82697e+06	3.87604e+07	2.46447e+07	2.7905e+07	3.23672e+07	2.9563e+07
Com_1638_pos	7-{[(2E)-3,7-dimethylocta-2,6-dien-1-yl]oxy}-2H-chromen-2-one	C19 H22 O3	298.155	6.985	299.162	Invalid mass	No results	No results	2.69129e+07	1.4183e+07	4.99008e+07	8.93223e+06	5.91221e+07	2.10305e+08	2.07952e+08	2.03309e+08	1.62203e+08	2.55016e+08	5.63569e+06	6.09151e+06	4.2112e+06	1.0223e+07	2.38346e+07	7.48952e+06	6.15624e+06	6.56265e+06	6.23402e+06	4.72791e+06
Com_1767_pos	2-Arachidonoyl glycerol	C23 H38 O4	378.275	9.843	379.283	Full match	No results	No results	3.14485e+07	5.30974e+07	3.36065e+07	4.33554e+07	3.63757e+07	3.00261e+07	2.84763e+07	4.75271e+07	4.55099e+07	4.64837e+07	8.61121e+06	8.861e+06	1.20078e+07	1.13753e+07	1.55952e+07	1.25166e+07	1.03574e+07	1.17061e+07	5.99277e+06	6.50919e+06
Com_1768_pos	Methyl cinnamate	C10 H10 O2	162.068	5.478	163.076	Full match	No results	Full match	3.80149e+07	5.3012e+07	3.2809e+07	4.62322e+07	3.7623e+07	169589141	1.81886e+08	187219125	5.48756e+07	1.48775e+08	1.85128e+07	2.15274e+07	3.46807e+07	4.41828e+07	4.15256e+07	1.03303e+08	6.28767e+07	8.67151e+07	9.61604e+07	4.45507e+07
Com_1770_pos	Senkyunolide A	C12 H16 O2	192.116	7.724	193.123	No results	Full match	Full match	3.52094e+07	7.74479e+06	4.72406e+07	1.10729e+07	5.2994e+07	6.72681e+06	8.56529e+06	1.28116e+07	8.40333e+06	8.82394e+06	6.02235e+06	2.55159e+06	2.4106e+06	3.65528e+06	7.12724e+06	2.97548e+07	3.2042e+07	2.61341e+07	1.22678e+07	2.7321e+07
Com_1796_pos	3-Methoxycinnamic acid	C10 H10 O3	160.053	5.356	161.06	Invalid mass	No results	No match	5.02953e+07	3.72107e+07	3.0527e+07	1.65188e+07	5.18907e+07	3.76322e+08	2.62108e+08	3.31928e+08	2.97517e+08	2.25313e+08	1.48839e+07	1.65878e+07	2.35712e+07	2.23079e+07	1.69765e+07	1.3251e+06	2.81987e+06	2.07715e+07	5.92213e+06	1.65111e+06
Com_1807_pos	13,14-Dihydro-15-keto Prostaglandin A2	C20 H30 O4	316.205	8.273	317.212	Invalid mass	No results	No match	5.1202e+07	3.25795e+06	3.22237e+07	1.86418e+06	2.43861e+07	1.80565e+08	4.12033e+07	5.85517e+07	2.10899e+08	1.88393e+08	675091	8.74232e+06	2.05497e+07	835616	912586	1.04715e+08	9.30004e+07	9.14712e+07	8.33927e+07	1.4395e+08
Com_1811_pos	6-(3-hydroxybutan-2-yl)-5-(hydroxymethyl)-4-methoxy-2H-pyran-2-one	C11 H16 O5	210.09	4.909	211.097	Invalid mass	No match	No match	3.97876e+07	6.07591e+06	1.94589e+07	3.69682e+06	5.10386e+07	1.02139e+08	7.92331e+07	100623143	5.01946e+07	5.59952e+07	2.20921e+07	2.652e+07	3.28125e+07	3.74787e+07	3.4397e+07	7.14686e+07	3.45324e+07	3.79239e+07	2.52194e+07	2.60551e+07
Com_1861_pos	(3beta,9xi)-3-(beta-D-Glucopyranosyloxy)-14-hydroxycard-20(22)-enolide	C29 H44 O9	536.298	8.346	537.305	Full match	No results	No results	1.81054e+07	1.57305e+07	4.90831e+07	9.33035e+06	4.20442e+07	7.20874e+07	1.19474e+08	1.16818e+08	8.60178e+07	9.6408e+07	2.88446e+07	4.86059e+07	7.25612e+07	4.96314e+07	3.56019e+07	4.81682e+08	417135456	4.31563e+08	4.22573e+08	2.61334e+08
Com_1931_pos	16-Heptadecyne-1,2,4-triol	C17 H32 O3	266.225	7.943	267.232	Invalid mass	No results	No results	4.58067e+07	1.24488e+07	3.84426e+07	1.47045e+07	4.39951e+07	3013382625	2963791361	2298100238	2628740614	3069406385	5.86488e+06	385183	386990	404163	518144	2.74341e+07	1.62051e+07	1.24381e+07	2.31443e+07	2.55376e+07
Com_1960_pos	Phenylglyoxylic acid	C8 H6 O3	150.032	1.389	151.039	No results	No results	Full match	3.26646e+07	4.48953e+07	3.903e+07	3.50418e+07	3.35286e+07	9.45887e+07	6.47035e+07	8.52644e+07	8.04024e+07	8.21085e+07	1.48521e+07	1.37442e+07	4.85578e+07	1.29264e+07	1.27521e+07	4.1524e+07	3.18869e+07	3.67235e+07	3.57093e+07	3.20151e+07
Com_1966_pos	Andrographolide	C20 H30 O5	350.208	7.091	351.215	Full match	No results	Full match	4.47423e+07	2.96774e+07	1.64128e+07	1.53686e+07	2.3768e+07	4.86484e+06	1.34725e+07	1.51268e+07	7.72298e+06	1.16249e+07	2.04744e+07	8.96765e+06	4.22566e+07	6.58776e+07	2.75394e+07	1.19685e+07	1.32994e+07	1.24671e+07	6.47612e+06	2.38767e+07
Com_1990_pos	D-Gluconic acid	C6 H12 O7	196.059	1.3	197.066	No results	No results	Full match	2.34807e+07	8.59536e+06	2.02865e+07	6.93111e+06	4.40275e+07	1.79487e+07	2.61671e+07	2.73587e+07	2.32809e+07	2.01304e+07	2.90952e+06	8.76834e+06	7.54199e+06	6.65689e+06	5.56011e+06	4.70118e+07	2.6552e+07	3.10011e+07	2.96258e+07	2.86421e+07
Com_1996_pos	Leucylproline	C11 H20 N2 O3	228.148	5.048	229.155	Full match	No results	Full match	3.4556e+07	2.22799e+07	3.44656e+07	2.34944e+07	4.38574e+07	2.85838e+07	3.93893e+07	3.37176e+07	2.98288e+07	2.89218e+07	7.41199e+07	5.73422e+07	4.56833e+07	6.40318e+07	3.73316e+07	3.00886e+07	2.65099e+07	2.76208e+07	2.40381e+07	2.30655e+07
Com_2052_pos	Trigonelline	C7 H7 N O2	155.059	6.974	138.055	Invalid mass	No results	No results	3.27256e+07	2.7805e+07	3.64856e+07	4.18608e+07	3.55593e+07	5.67164e+07	4.6406e+07	5.83329e+07	5.19245e+07	4.69277e+07	2.38139e+07	5.36772e+06	2.96442e+07	3.30537e+07	2.59922e+07	6.03557e+07	3.71043e+07	3.7179e+07	3.20908e+07	3.14107e+07
Com_2191_pos	Uridine 5'-monophosphate	C9 H13 N2 O9 P	324.037	1.577	325.044	No results	Full match	Full match	9.18134e+06	6.32206e+06	3.73291e+07	5.72033e+06	1.91449e+07	10952157	2.03226e+07	1.53001e+07	1.41239e+07	1.41921e+07	2.17434e+06	2.7016e+06	3.41874e+06	2.16998e+06	3.24117e+06	3.85317e+07	2.29184e+07	1.94347e+07	2.06857e+07	1.34089e+07
Com_2311_pos	(2E)-3-(3,4-dimethoxyphenyl)prop-2-enoic acid	C11 H12 O4	190.064	5.403	191.071	Invalid mass	No match	No match	2.38286e+07	2.8414e+06	2.8922e+07	5.47385e+06	3.40764e+07	208057418	1.22225e+08	1.59675e+08	1.18488e+08	6.52857e+07	7.48841e+06	6.98171e+06	6.09397e+06	1.0422e+07	8.19985e+06	8.20052e+07	2.64749e+07	6.5891e+07	6.07909e+07	3.36999e+07
Com_2323_pos	Hydroxytyrosol	C8 H10 O3	154.063	6.902	155.071	No results	No results	Full match	2.55031e+07	2.50652e+07	2.85411e+07	3.3804e+07	2.83397e+07	3.45655e+07	2.41796e+07	3.47741e+07	2.8997e+07	2.87001e+07	2.12882e+07	2.41757e+07	2.02467e+07	2.19486e+07	1.78734e+07	3.76218e+07	3.29586e+07	3.03357e+07	2.33758e+07	2.87556e+07
Com_2325_pos	N-[2-chloro-6-(trifluoromethoxy)phenyl]-2,2-dimethylpropanamide	C12 H13 Cl F3 N O2	295.059	1.262	296.067	Full match	No results	No results	1.78218e+07	1.58316e+07	1.11396e+07	1.20689e+07	3.37888e+07	9.46775e+07	112959003	1.24738e+08	9.8634e+07	8.71648e+07	2.53709e+06	1.38479e+06	1.48191e+06	1.28049e+06	5.97601e+06	1.09663e+06	1.44023e+06	499029	535497	846881
Com_2335_pos	(-)-Caryophyllene oxide	C15 H24 O	220.183	7.953	221.191	Full match	No results	No results	3.35953e+07	2.65123e+06	1.69166e+07	2.05911e+06	2.74032e+07	10077408208	11466750282	10899346351	10983410031	8499063057	4.30127e+06	5.40039e+06	1.32232e+06	4.3024e+06	7.31013e+06	1389032479	4.14712e+08	1381814681	1194602022	1076426660
Com_2381_pos	1,4-dihydroxyheptadec-16-en-2-yl acetate	C19 H36 O4	350.247	8.174	351.254	Invalid mass	No results	No match	9.44105e+06	2.81076e+07	1.30739e+07	3.2588e+07	1.2103e+07	2.58178e+07	4.33575e+07	6.35264e+07	3.11694e+07	3.74132e+07	3.63018e+06	3.27301e+06	7.48011e+06	6.11103e+06	2.64305e+06	4.00733e+06	5.45056e+06	6.96071e+06	7.02843e+06	4.43414e+06
Com_2427_pos	(5E)-7-methylidene-10-oxo-4-(propan-2-yl)undec-5-enoic acid	C15 H24 O3	274.157	7.133	275.165	Invalid mass	No results	No results	3.152e+07	1.26545e+06	1.37459e+07	726954	1.71238e+07	2.73449e+06	2.81718e+06	2.9831e+06	2.63029e+06	5.71866e+06	4.16743e+06	2.24104e+06	1.09905e+07	8.3154e+06	8.54393e+06	1.09469e+07	922811	1.19776e+06	7.13675e+06	948549
Com_2506_pos	Succinic anhydride	C4 H4 O3	100.016	1.388	101.024	No results	No results	Full match	2.56932e+07	2.34643e+07	2.9686e+07	2.66187e+07	3.00939e+07	2.75191e+07	2.06778e+07	1.93133e+07	1.83085e+07	1.99839e+07	2.26042e+07	1.83529e+07	1.8478e+07	2.11313e+07	3.3272e+07	4.51794e+07	3.74652e+07	3.39731e+07	3.63862e+07	4.8534e+07
Com_2600_pos	Spectinomycin	C14 H24 N2 O7	332.161	5.405	333.168	Invalid mass	No results	No results	2.86784e+07	1.53721e+06	4.27096e+06	504346	887847	2.89406e+07	2.33969e+07	2.20366e+07	2.21691e+07	1.84401e+07	9.57467e+06	1.04112e+07	8.96775e+06	1.11488e+07	1.02548e+07	11142967	4.65206e+06	5.28536e+06	9.68591e+06	9.85232e+06
Com_2655_pos	4-{3-[(3,4-dihydroxyphenyl)methyl]-2-methylbutyl}benzene-1,2-diol	C18 H22 O4	324.133	5.094	325.14	Invalid mass	No results	No results	2.77483e+07	2.20035e+07	1.74959e+07	2.21948e+07	1.73049e+07	2.98503e+07	3.27766e+07	3.33711e+07	3.21402e+07	3.27059e+07	3.27913e+06	3.76499e+06	5.5456e+06	6.26947e+06	5.07384e+06	3.80054e+07	2.25244e+07	2.87989e+07	3.32821e+07	1.03647e+07
Com_2656_pos	(2R,3S,4S,5R,6R)-2-(hydroxymethyl)-6-(propan-2-yloxy)oxane-3,4,5-triol	C9 H18 O6	222.111	1.383	223.118	Full match	No results	No results	2.25892e+07	2.15805e+07	2.77331e+07	2.24917e+07	1.86547e+07	7.57552e+06	8.62727e+06	8.16282e+06	6.01588e+06	6.41167e+06	1.30337e+07	1.61154e+07	3.60045e+07	2.05233e+07	2.7358e+07	2.20006e+07	1.51605e+07	1.47174e+07	1.55464e+07	1.40624e+07
Com_2702_pos	20(S)-Ginsenoside Ck	C36 H62 O8	622.446	8.062	623.453	No results	Full match	Full match	1.20809e+07	2.17074e+07	1.27641e+07	2.69352e+07	1.02944e+07	3.83792e+07	7.33257e+07	3.88528e+07	2.33799e+07	2.81021e+07	628466	748470	542327	320254	295074	2.09357e+07	1.12336e+07	1.94835e+07	1.86167e+07	6.75317e+06
Com_2711_pos	trans,trans-2,4-Heptadienal	C7 H10 O	110.073	5.353	111.081	Full match	No results	No results	2.28664e+07	1.39356e+07	1.87594e+07	1.45737e+07	2.66491e+07	5.54346e+07	5.65472e+07	5.51043e+07	5.41876e+07	5.57312e+07	5.04119e+07	2.86285e+07	5.26918e+07	6.33952e+07	5.15336e+07	2.01069e+07	8.93929e+06	3.44755e+07	2.86321e+07	3.47831e+07
Com_2715_pos	B Liriopesides B	C39 H62 O12	722.426	5.589	723.433	No results	No results	Full match	2.66224e+07	1.59017e+07	1.41679e+07	1.16185e+07	1.16156e+07	6.13618e+06	7.48692e+06	7.74258e+06	6.10332e+06	6.1626e+06	4.79479e+06	7.71651e+06	6.18163e+06	1.41591e+07	3.39596e+06	148294927	130891064	1.352e+08	1.31152e+08	1.44834e+08
Com_2791_pos	Prostaglandin K2	C20 H30 O5	332.196	7.56	333.204	Invalid mass	No results	No results	2.52004e+07	4.77292e+06	1.46795e+07	2.96108e+06	2.276e+07	4.24965e+07	6.10203e+07	7.74953e+07	3.28251e+07	4.15618e+07	3.86031e+06	3.50848e+06	1.1364e+07	7.50265e+06	1.41331e+07	1.12506e+07	8.68999e+06	7.39472e+06	8.37423e+06	1.14993e+07
Com_2825_pos	Skatole	C9 H9 N	131.074	5.127	132.081	Full match	No results	No results	2.45816e+07	1.39695e+07	1.40931e+07	1.53625e+07	2.43792e+07	2.88367e+08	3.74148e+08	3.72577e+08	2.99575e+08	437595640	77647516	8.40733e+07	5.25315e+07	1.67805e+08	3.62387e+07	4.78146e+08	4.07958e+08	4.59525e+08	5.28944e+08	4.34622e+08
Com_2918_pos	Maltotetraose	C24 H42 O21	688.206	1.432	689.213	Invalid mass	No results	No results	1.87951e+07	19113510	2.33402e+07	1.63328e+07	1.88496e+07	8.00727e+06	9.05445e+06	7.09422e+06	7.1505e+06	5.25043e+06	3.44516e+06	3.4191e+06	5.79518e+06	6.56655e+06	6.42502e+06	6.27201e+06	6.21813e+06	1.19768e+07	9.68212e+06	6.99404e+06
Com_2934_pos	Phylloquinone	C31 H46 O2	450.351	5.819	451.358	No results	No results	Full match	2.0334e+07	1.80753e+07	23166294	1.62444e+07	2.01244e+07	1.35291e+07	1.10649e+07	1.05766e+07	1.39244e+07	1.37839e+07	3.02454e+06	4.38856e+06	4.26791e+06	4.95201e+06	4.24283e+06	9.92673e+06	9.11229e+06	8.53382e+06	1.1213e+07	7.67351e+06
Com_2961_pos	1-Methyladenine	C6 H7 N5	149.071	5.268	150.078	No results	No results	Full match	1.14043e+07	7.50967e+06	1.06767e+07	9.71092e+06	2.28619e+07	1.59485e+07	1.82994e+07	1.97688e+07	1.5524e+07	1.69193e+07	1.40533e+07	3.06956e+07	1.42771e+07	1.35958e+07	1.44911e+07	2.37086e+07	5.1564e+07	5.68507e+07	2.25354e+07	5.48911e+07
Com_3034_pos	Isosinensetin	C20 H20 O7	372.122	5.226	373.129	No results	No results	Full match	2.19513e+07	1.44701e+07	1.06804e+07	1.14988e+07	1.98193e+07	1.14215e+07	1.7891e+07	1.94272e+07	1.00927e+07	9.72369e+06	3.18532e+07	3.35615e+07	7.09978e+07	6.27388e+07	7.40289e+07	461105	406983	631601	560259	394828
Com_3035_pos	1-Naphthaleneacetic acid	C12 H10 O2	186.069	5.403	187.076	No results	No results	Full match	2.19412e+07	1.91805e+07	1.18802e+07	1.62306e+07	1.72274e+07	5.20915e+06	3.97001e+06	5.8058e+06	2.78428e+06	4.4685e+06	1.71751e+07	1.92087e+07	2.69914e+07	2.75156e+07	2.71966e+07	1.74468e+07	1.33397e+07	1.34893e+07	1.06354e+07	1.50167e+07
Com_3046_pos	3-(4-hydroxy-3-methoxyphenyl)propanoic acid	C10 H12 O4	178.063	4.923	179.071	Invalid mass	No match	No match	2.18467e+07	1.30026e+07	1.07318e+07	1.71772e+07	1.27608e+07	2.27828e+08	4.51175e+07	3.29766e+08	2.58596e+08	3.04061e+08	4.73938e+07	5.90874e+07	1.17143e+08	1.0736e+08	1.19935e+08	1.19351e+08	9.66601e+07	2.47947e+07	1.36104e+08	1.10971e+08
Com_3063_pos	3alpha-Dihydrocadambine	C27 H34 N2 O10	546.223	5.156	547.23	No results	No results	Full match	1.28529e+07	363313	1.12102e+07	380035	2.15723e+07	6.0074e+07	7.40762e+07	6.3325e+07	4.9055e+07	5.71322e+07	2.73498e+06	2.9355e+06	226932	957501	239984	5.66575e+06	2.66749e+06	3.77343e+06	4.44584e+06	3.43197e+06
Com_3065_pos	D-Erythrose 4-phosphate	C4 H9 O7 P	200.009	1.194	201.017	No results	No results	Full match	2.15688e+07	2.0887e+07	9.85295e+06	1.36726e+07	1.60609e+07	1.32821e+07	7.77678e+06	7.4405e+06	6.17773e+06	4.85164e+06	1.17757e+07	1.18485e+07	1.84606e+07	1.45077e+07	2.02803e+07	2.50913e+07	1.78684e+07	1.48295e+07	1.70927e+07	1.70425e+07
Com_3095_pos	2-[(2-chlorobenzyl)sulfanyl]-4,6-dimethylnicotinonitrile	C15 H13 Cl N2 S	288.046	7.165	289.054	Invalid mass	No results	No results	1.59618e+07	1.63243e+07	1.45549e+07	2.03883e+07	2.11639e+07	3.12116e+07	5.72612e+07	3.69305e+07	2.70201e+07	4.26491e+07	3.32097e+07	5.17576e+07	6.62536e+07	9.51239e+07	7.59658e+07	1.91854e+07	1.48652e+07	1.78399e+07	1.12532e+07	1.22895e+07
Com_3150_pos	4-chloro-5-morpholino-2-quinoxalin-2-ylpyridazin-3(2H)-one	C16 H14 Cl N5 O2	343.085	1.997	344.092	Full match	No results	No results	1.13742e+07	9.25756e+06	2.06468e+07	8.61867e+06	1.32099e+07	8.483e+06	8.56768e+06	1.60344e+07	7.88135e+06	7.4229e+06	7.19852e+06	8.29557e+06	1.31834e+07	8.74565e+06	9.55611e+06	6.65861e+06	3.67866e+06	3.65749e+06	4.42791e+06	3.40854e+06
Com_3322_pos	2'-O-Methyladenosine	C11 H15 N5 O4	281.113	4.751	282.121	Full match	No results	Full match	1.87778e+07	1.26088e+07	1.77135e+07	1.5669e+07	1.88202e+07	2.5759e+06	3.29393e+06	5.00553e+06	4.59128e+06	4.66991e+06	7.91548e+06	8.0753e+06	7.98769e+06	1.00875e+07	9.07695e+06	4.76099e+06	1.10419e+07	1.16678e+07	8.57691e+06	5.02433e+06
Com_3389_pos	Temazepam-d5	C16 H8 [2]H5 Cl N2 O2	305.102	4.637	306.109	Invalid mass	No results	No results	1.26011e+07	1.05227e+07	1.82237e+07	1.78809e+07	1.415e+07	4.99715e+06	3.58979e+06	1.28769e+06	2.75337e+06	863836	740860	611033	561561	469765	1.16874e+06	863167	574594	818747	957642	664000
Com_3392_pos	Taurodeoxycholic Acid	C26 H45 N O6 S	499.291	5.227	500.298	Invalid mass	No results	No results	1.81606e+07	6.72272e+06	8.68544e+06	5.13261e+06	1.60322e+07	2.94089e+07	3.0859e+07	3.12523e+07	2.22884e+07	2.35723e+07	2.27869e+06	3.06884e+06	6.05313e+06	4.43069e+06	4.25916e+06	1.31199e+06	831085	953133	1.08352e+06	1.46799e+06
Com_3476_pos	Irganox 259	C40 H62 O6	676.418	6.307	677.426	Invalid mass	No results	No results	1.33151e+07	1.60121e+07	7.52894e+06	1.7298e+07	1.08729e+07	1.69994e+07	1.8476e+07	1.99701e+07	1.98642e+07	1.67183e+07	1.09356e+07	9.90977e+06	6.58542e+06	1.05143e+07	8.26827e+06	1.04418e+07	3.74321e+07	4.08695e+07	3.39838e+07	3.41092e+07
Com_3538_pos	2-(2-acetyl-3,5-dihydroxyphenyl)acetic acid	C10 H10 O5	192.043	6.481	193.05	Invalid mass	No match	No match	1.41947e+07	1.5281e+07	1.55257e+07	1.67602e+07	1.22904e+07	1.30767e+07	1.20883e+07	1.16781e+07	1.08585e+07	1.005e+07	1.59987e+07	1.68702e+07	2.42794e+07	2.8035e+07	1.37595e+07	7.00838e+07	8.45826e+07	6.07115e+07	6.43471e+07	6.12099e+07
Com_3572_pos	3-hydroxy-1,5-diphenylpentan-1-one	C17 H18 O2	276.112	5.143	277.119	Invalid mass	No results	No results	1.27566e+07	4.99336e+06	1.08061e+07	4.19844e+06	1.64332e+07	1.70749e+08	2.30336e+08	1.91369e+08	141525157	2.20128e+08	7.57982e+06	7.3543e+06	1.17306e+07	1.17417e+07	1.2593e+07	1.48589e+07	8.76066e+06	6.62648e+06	1.01979e+07	9.9643e+06
Com_3635_pos	Muramic acid	C9 H17 N O7	251.101	1.292	252.108	Full match	No results	Full match	1.1933e+07	8.1582e+06	1.35089e+07	1.37376e+07	1.58592e+07	1.54732e+07	1.31346e+07	1.48396e+07	1.32654e+07	1.33799e+07	1.81015e+07	1.69051e+07	1.76834e+07	1.39905e+07	3.25461e+07	1.44515e+07	1.28431e+07	1.0758e+07	8.93234e+06	7.87365e+06
Com_3647_pos	N2-tetrahydrofuran-2-ylmethyl-4-(4-fluorophenyl)-1,3-thiazol-2-amine	C14 H15 F N2 O S	278.091	4.721	279.098	Invalid mass	Invalid mass	No results	1.23145e+07	1.52553e+07	7.86372e+06	1.57511e+07	8.12185e+06	4.26447e+06	7.09734e+06	5.17442e+06	3.55495e+06	3.90017e+06	2.72279e+06	3.19784e+06	2.42966e+06	1.17612e+06	871184	2.17683e+07	1.39422e+07	1.13091e+07	1.56016e+07	1.34299e+07
Com_3742_pos	Limonin	C26 H30 O8	470.193	7.149	471.2	Full match	No results	Full match	2.25912e+06	777759	1.08442e+07	334523	1.50079e+07	2.79398e+06	2.31508e+06	4.35671e+06	939892	1.92006e+06	2.26312e+06	6.22999e+06	574671	2.63198e+06	5.9069e+06	1.4451e+07	625578	6.66756e+06	1.1484e+07	1.12827e+07
Com_3755_pos	O-Phosphorylethanolamine	C2 H8 N O4 P	141.02	1.24	142.027	No results	No results	Full match	8.78668e+06	5.6256e+06	7.28575e+06	3.99684e+06	1.49133e+07	1.37202e+07	2.03337e+07	1.76334e+07	1.34442e+07	1.59355e+07	1.4715e+07	1.80227e+07	1.6003e+07	1.80359e+07	2.6618e+07	2.08847e+07	1.96714e+07	1.45847e+07	1.10752e+07	1.09693e+07
Com_3760_pos	3-Hydroxy-3-methylbutanoic acid	C5 H10 O3	101.04	4.862	102.047	Invalid mass	No results	No results	9.32646e+06	1.35887e+07	8.61893e+06	1.49008e+07	8.40915e+06	1.22711e+07	1.91367e+07	9.244e+06	1.07898e+07	8.25434e+06	2.27199e+07	2.40026e+07	1.57953e+07	2.646e+07	8.59253e+06	6.23942e+07	4.83636e+07	5.53e+07	6.46079e+07	5.56792e+07
Com_3838_pos	N-Oleoyl Glycine	C20 H37 N O3	339.278	7.89	340.286	No results	No results	Full match	1.42457e+07	4.3854e+06	5.59552e+06	3.08422e+06	8.62156e+06	9.82328e+06	1.1327e+07	1.09827e+07	1.34961e+07	1.14817e+07	1.12526e+06	944697	2.28872e+06	1.78964e+06	1.76796e+06	1.13654e+07	4.77396e+06	4.4503e+06	3.23659e+06	1.00704e+07
Com_3855_pos	4-acetyl-4-(ethoxycarbonyl)heptanedioic acid	C12 H18 O7	274.103	4.659	275.111	Invalid mass	No results	No results	7.6784e+06	3.09918e+06	1.41711e+07	6.08086e+06	1.22544e+07	1.58305e+07	8.84996e+06	1.58162e+07	2.50736e+07	1.24953e+07	1.09913e+07	1.23862e+07	2.17516e+07	2.24368e+07	1.7933e+07	1.53708e+08	7.4148e+07	8.13169e+07	9.45634e+07	8.64502e+07
Com_3921_pos	Cefdinir	C14 H13 N5 O5 S2	417.012	1.216	418.019	Invalid mass	No results	No results	1.37957e+07	5.46538e+06	9.98918e+06	5.87439e+06	1.21789e+07	1.12164e+07	9.70172e+06	1.03644e+07	1.17437e+07	1.26253e+07	3.67694e+06	3.49426e+06	2.25087e+06	4.20064e+06	3.99742e+06	8.52025e+06	8.82956e+06	6.97003e+06	7.18895e+06	5.22983e+06
Com_3996_pos	Desthiobiotin	C10 H18 N2 O3	214.132	4.76	215.14	No results	No results	Full match	6.32138e+06	4.82397e+06	1.01789e+07	5.75112e+06	1.3317e+07	5.8077e+06	6.19453e+06	7.36737e+06	6.22153e+06	5.00316e+06	5.55328e+06	6.39022e+06	6.73646e+06	6.69462e+06	6.76513e+06	5.45297e+06	5.58469e+06	6.85709e+06	6.74976e+06	5.06191e+06
Com_4107_pos	(2,6-dimethylmorpholino)(1-methyl-5-nitro-1H-pyrazol-4-yl)methanone	C11 H16 N4 O4	306.072	5.425	307.08	Invalid mass	No results	No results	1.27055e+07	5.10715e+06	1.2377e+07	4.62263e+06	6.2798e+06	3.18128e+07	3.02114e+07	3.00063e+07	3.14019e+07	2.4801e+07	2.89681e+06	3.23282e+06	4.19069e+06	5.13331e+06	4.17373e+06	968047	726942	583199	566732	539165
Com_4207_pos	methyl 3,4,5-trihydroxycyclohex-1-ene-1-carboxylate	C8 H12 O5	210.051	5.206	211.058	Invalid mass	No results	No results	3.59121e+06	1.18862e+07	5.23817e+06	9.28369e+06	1.20917e+07	4.13788e+07	3.77e+07	3.20472e+07	3.40545e+07	3.57578e+07	4.33887e+07	4.56318e+07	6.76115e+07	6.57001e+07	7.94919e+07	8.4304e+06	7.60051e+06	6.26073e+06	6.05493e+06	5.31776e+06
Com_4567_pos	p-Aminocinnamic acid	C9 H9 N O2	163.064	4.826	164.071	No results	No results	Full match	6.50469e+06	5.9497e+06	7.81836e+06	1.03039e+07	6.46227e+06	1387801116	1751421051	2160454322	1538749738	1594022326	9.8902e+06	9.50162e+06	1.64759e+07	1.07616e+07	1.73702e+07	3.89739e+07	2.96811e+07	3.57807e+07	2.94617e+07	3.99427e+07
Com_4633_pos	4,6,8-trihydroxy-7-methoxy-3-methyl-3,4-dihydro-1H-2-benzopyran-1-one	C11 H12 O6	240.064	7.357	241.071	Full match	No results	No results	3.74597e+06	9.95361e+06	5.32238e+06	5.78695e+06	6.68372e+06	4.19146e+07	5.05585e+07	4.48643e+07	3.85662e+07	4.27894e+07	1.07974e+07	1.80902e+07	2.18469e+07	2.79099e+07	8.60618e+06	1.84611e+08	146753107	140955571	1.42118e+08	1.25637e+08
Com_4656_pos	WLH	C23 H30 N6 O4	908.454	7.962	909.461	Invalid mass	No results	No results	4.51755e+06	3.24576e+06	3.64627e+06	9.86295e+06	4.71785e+06	6.35152e+06	1.24071e+07	7.67576e+06	4.84908e+06	6.44839e+06	3.03588e+06	3.22327e+06	2.55276e+06	2.21491e+06	1.96487e+06	4.42974e+06	2.07447e+06	2.45154e+06	1.47382e+06	2.18478e+06
Com_4707_pos	4-(3,4-dimethoxyphenyl)-3-methyl-1H-pyrazol-5-amine	C12 H15 N3 O2	233.117	5.285	234.124	Full match	No results	No results	5.61556e+06	8.74889e+06	8.24096e+06	9.64267e+06	7.00951e+06	1.53701e+07	1.90317e+07	16342760	1.24985e+07	1.4094e+07	7.50196e+06	7.30188e+06	7.62428e+06	8.49332e+06	9.25472e+06	2.22618e+07	1.44695e+07	1.69018e+07	1.67247e+07	1.52801e+07
Com_4744_pos	4-oxododecanedioic acid	C12 H20 O5	261.158	3.915	262.166	Invalid mass	No results	No results	5.90794e+06	9.47541e+06	6.77447e+06	9.38251e+06	6.60009e+06	506999	480252	370240	563337	887815	4.72091e+06	3.67575e+06	4.08987e+06	3.84559e+06	4.78521e+06	7.84315e+07	5.28177e+07	5.99594e+07	2.78015e+07	3.0915e+07
Com_4750_pos	Neodiosmin	C28 H32 O15	630.165	11.555	631.172	Invalid mass	No results	No results	9.44414e+06	349200	538958	322844	676648	179865	524214	160096	5.57917e+06	4.40875e+06	791091	1.14549e+06	1.0181e+06	857250	6.45064e+06	478379	4.35123e+06	3.1721e+06	3.15633e+06	2.83105e+06
Com_4769_pos	Linderane	C15 H16 O4	260.106	5.696	261.113	No results	No results	Full match	5.11854e+06	2.95837e+06	2.58362e+06	524202	9.37208e+06	7.84514e+06	8.72248e+06	9.09322e+06	9.21103e+06	8.59827e+06	4.75262e+06	2.8989e+06	2.30503e+06	3.00066e+06	4.20723e+06	1.1674e+07	6.46312e+06	7.02424e+06	8.16054e+06	9.86789e+06
Com_4774_pos	Estriol	C18 H24 O3	310.155	7.005	311.163	Invalid mass	No results	No results	9.35755e+06	4.59185e+06	4.74797e+06	2.35276e+06	3.17436e+06	6.99428e+07	7.97115e+07	6.55208e+07	7.82635e+07	5.94619e+07	2.39035e+06	2.43558e+06	7.82748e+06	5.39918e+06	6.55282e+06	5.16854e+06	6.2123e+06	5.42606e+06	3.39734e+06	4.29515e+06
Com_5165_pos	Bisulfurous Acid	C11 H8 O2	172.053	4.962	173.06	No results	No results	Full match	5.33108e+06	5.7507e+06	4.24913e+06	7.674e+06	7.91014e+06	2.34305e+07	2.66558e+07	2.99708e+07	3.03423e+07	2.55753e+07	9.5008e+06	5.44637e+06	2.04454e+07	9.06842e+06	1.07919e+07	1.86947e+07	2.1477e+07	1.77192e+07	1.82699e+07	1.77855e+07
Com_5166_pos	7-methylguanine	C6 H7 N5 O	165.066	4.731	166.073	No results	No results	Full match	6.32776e+06	7.17991e+06	6.75773e+06	5.64246e+06	7.90812e+06	2.84985e+06	3.53623e+06	4.03673e+06	2.82066e+06	3.45134e+06	3.39312e+06	4.11203e+06	4.80679e+06	4.63338e+06	4.30551e+06	5.4231e+06	4.36646e+06	5.32151e+06	4.56436e+06	5.45203e+06
Com_5186_pos	Dehydro-23-O-Acetylalisol B	C32 H48 O5	512.351	7.349	513.359	No results	No results	Full match	1.56293e+06	7.85303e+06	2.03687e+06	3.38618e+06	2.91063e+06	2.06393e+07	2.47111e+07	2.3669e+07	2.08562e+07	2.19384e+07	3.48393e+06	4.63919e+06	5.16203e+06	4.41016e+06	4.50996e+06	1.20735e+07	9.30059e+06	1.07664e+07	9.98153e+06	1.00661e+07
Com_5304_pos	2-acetamido-3-(4-methoxyphenyl)propanoic acid	C12 H15 N O4	237.101	5.189	238.108	Full match	No results	Full match	7.48976e+06	4.09596e+06	3.64894e+06	3.40703e+06	5.55961e+06	1.10529e+07	9.08245e+06	1.32064e+07	6.68142e+06	9.77688e+06	3.39543e+06	2.9599e+06	5.71211e+06	2.95553e+06	4.48477e+06	1.81433e+07	1.21793e+07	1.42028e+07	1.45276e+07	1.51188e+07
Com_5452_pos	(-)-chimonanthine	C22 H26 N4	346.215	7.357	347.223	No results	No results	Full match	4.15101e+06	7.06325e+06	5.05843e+06	4.93564e+06	3.70051e+06	2.71614e+06	2.97185e+06	2.66122e+06	1.82708e+06	3.39593e+06	1.98384e+06	2.32185e+06	2.38162e+06	3.92745e+06	1.82152e+06	36555.2	66714	319743	31844.4	453666
Com_5613_pos	FRH	C21 H30 N8 O4	916.482	6.96	917.489	Invalid mass	No results	No results	4.67764e+06	5.21674e+06	4.04891e+06	6.64675e+06	4.23819e+06	2.3346e+06	3.2791e+06	2.99473e+06	2.17293e+06	2.23828e+06	1.4665e+08	183349610	1.68986e+08	2.65667e+08	8.93767e+07	5.20696e+07	4.7829e+07	3.50202e+07	4.45507e+07	4.68712e+07
Com_5748_pos	1-(2-furyl)pentane-1,4-dione	C9 H10 O3	188.048	5.327	189.055	Invalid mass	No results	No match	2.50105e+06	6.26713e+06	2.82488e+06	4.22768e+06	6.00664e+06	1.10988e+07	15694851	9.84228e+06	1.05698e+07	9.39701e+06	5.482e+06	6.11563e+06	7.03503e+06	6.62205e+06	4.08932e+06	3.30969e+07	2.69753e+07	29467949	4.13854e+07	3.44279e+07
Com_5897_pos	4-phenoxyphenyl 4-hydroxypiperidine-1-carboxylate	C18 H19 N O4	295.122	8.236	296.129	Invalid mass	No results	No results	284405	136202	5.87985e+06	61961.2	1.35845e+06	3.26654e+06	1.5433e+06	1.27765e+06	876080	1.76025e+06	134290	198010	158855	1.70623e+06	162125	128885	719841	5.36812e+06	1.31708e+06	270026
Com_5936_pos	Diosgenin	C27 H42 O3	396.304	5.944	397.312	Invalid mass	No results	No results	5.8072e+06	4.14087e+06	4.26566e+06	3.56185e+06	5.25028e+06	2.39163e+06	2.63628e+06	1.98985e+06	1.47216e+06	2.75571e+06	3.31366e+07	2.95663e+07	2.35941e+07	2.76078e+07	2.12027e+07	6.29838e+06	5.49299e+06	7.18834e+06	7.11322e+06	5.64795e+06
Com_6016_pos	4-oxo-5-phenylpentanoic acid	C11 H12 O3	174.069	4.94	175.076	Invalid mass	No results	No match	4.16007e+06	2.26701e+06	5.28569e+06	2.00108e+06	5.64761e+06	8.59296e+07	9.66678e+07	9.24305e+07	5.29895e+07	7.3426e+07	8.66373e+06	8.7324e+06	1.16558e+07	1.03686e+07	9.5039e+06	1.47175e+07	2.91999e+07	2.69554e+07	2.89887e+07	3.91898e+07
Com_6311_pos	Plumbagin	C11 H8 O3	188.048	4.884	189.055	No results	No results	Full match	3.8695e+06	4.07751e+06	4.99787e+06	5.03268e+06	4.61457e+06	8.29201e+06	1.26847e+07	8.45986e+06	9.85228e+06	6.48411e+06	2.17344e+06	2.48536e+06	3.06341e+06	1.45993e+06	2.54095e+06	2.57544e+07	1.99896e+07	2.39088e+07	2.97166e+07	2.60569e+07
Com_6460_pos	2’-deoxyuridine	C9 H12 N2 O5	228.075	1.39	229.082	No results	No results	Full match	4.75647e+06	2.72961e+06	3.4397e+06	3.64867e+06	4.14591e+06	3.6714e+06	4.18779e+06	4.32065e+06	3.59015e+06	4.18143e+06	4.18007e+06	2.41858e+06	2.49613e+06	3.02322e+06	4.19655e+06	9.19047e+06	5.29303e+06	5.51062e+06	4.98734e+06	4.52393e+06
Com_6606_pos	Coenzyme Q2	C19 H26 O4	318.182	6.993	319.189	Full match	No results	No results	4.41858e+06	1.20539e+06	2.54607e+06	2.02095e+06	4.51132e+06	4.44249e+07	2.15481e+07	2.88225e+07	3.60615e+07	2.73953e+07	439518	527607	873777	882882	644761	6.65514e+06	3.03558e+06	4.17407e+06	2.75425e+06	3.63974e+06
Com_6884_pos	4-(2,3-dihydro-1,4-benzodioxin-6-yl)butanoic acid	C12 H14 O4	244.074	5.282	245.082	Invalid mass	No results	No match	4.15038e+06	1.69759e+06	1.20514e+06	2.06244e+06	3.67726e+06	6.29558e+07	8.33999e+07	7.08496e+07	7.45959e+07	6.24783e+07	5.43821e+06	5.71671e+06	7.10096e+06	7.15756e+06	6.73996e+06	3.96571e+06	2.63708e+06	1.55677e+06	2.79223e+06	2.10449e+06
Com_7034_pos	3-[4-methyl-1-(2-methylpropanoyl)-3-oxocyclohexyl]butanoic acid	C15 H24 O4	290.152	6.837	313.142	Invalid mass	No results	No results	3.92116e+06	865797	1.64646e+06	955602	2.77093e+06	1.58851e+08	8.6819e+07	9.33261e+07	125009603	9.80643e+07	764382	725350	1.46247e+06	2.11918e+06	1.61516e+06	651319	517046	463608	533444	336549
Com_7108_pos	Isoxanthohumol	C21 H22 O5	354.148	5.444	355.155	No results	No results	Full match	3.30964e+06	1.24858e+06	2.24128e+06	1.11264e+06	3.80861e+06	2.73246e+06	6.01959e+06	2.56311e+06	1.86979e+06	2.42905e+06	4.73285e+06	3.19984e+06	7.14565e+06	7.162e+06	8.52694e+06	2.01592e+06	1.49832e+06	1.39301e+06	1.55135e+06	1.87461e+06
Com_7186_pos	N-Sinapoylputrescine	C15 H22 N2 O4	294.159	5.181	295.166	No results	No results	Full match	2.54153e+06	2.39154e+06	1.90445e+06	1.37242e+06	3.71377e+06	2.42124e+06	2.76263e+06	2.71843e+06	2.19661e+06	3.28346e+06	3.62737e+06	3.45236e+06	3.97333e+06	6.50878e+06	2.84927e+06	8.32391e+06	3.5101e+06	6.00812e+06	3.20655e+06	2.62314e+06
Com_7510_pos	5-Hydroxyindole-3-acetic acid	C10 H9 N O3	209.069	5.041	210.077	Invalid mass	Invalid mass	No results	1.13156e+06	3.08634e+06	3.32659e+06	2.73987e+06	1.06739e+06	8.16036e+06	6.81152e+06	2.28775e+06	2.12757e+06	1.96081e+06	5.01723e+06	4.21778e+06	7.43577e+06	6.59207e+06	1.24884e+07	3.28942e+07	3.63716e+07	3.89517e+07	4.52038e+07	4.24233e+07
Com_7541_pos	Phytocassane E	C20 H28 O3	316.204	7.239	317.212	No results	No results	Full match	2.29275e+06	545852	2.78754e+06	369810	3.2807e+06	2.45615e+06	3.30757e+06	2.76993e+06	4.03325e+06	3.12552e+06	1.81737e+06	2.37568e+06	3.26412e+06	2.66362e+06	2.30739e+06	414998	584053	671833	712891	613291
Com_7601_pos	MAG (18:2)	C21 H38 O4	354.278	8.681	355.285	No results	No results	Full match	3.1986e+06	1.60943e+06	2.95418e+06	1.19919e+06	1.83967e+06	3.47746e+06	4.33496e+06	3.69594e+06	2.45967e+06	3.05919e+06	2.08244e+06	2.72506e+06	4.89286e+06	3.19872e+06	2.54488e+06	4.53224e+06	3.783e+06	4.23515e+06	3.42147e+06	3.97931e+06
Com_7611_pos	Ganoderiol A	C30 H46 O2	438.351	11.842	439.358	No results	No results	Full match	85993.7	238931	113974	3.19318e+06	72394.2	511437	1.55025e+06	218892	67878.4	111297	7.98367e+06	9.49333e+06	11570257	1.55048e+07	1.06141e+07	11534.9	14223.1	6134.62	5766.1	961147
Com_7850_pos	YLK	C21 H34 N4 O5	444.243	8.794	445.25	Invalid mass	No results	No results	2.94938e+06	730383	2.12848e+06	321141	1.83221e+06	1.79596e+06	1.0615e+06	1.19319e+06	1.44182e+06	612797	3.09872e+07	2.95349e+07	6.91898e+07	9.76939e+07	4.61116e+07	2.33873e+07	4.62722e+07	4.85832e+07	2.0584e+07	3.37683e+07
Com_8176_pos	Pimpinellin	C13 H10 O5	246.054	4.755	247.061	No results	No results	Full match	2.63509e+06	2.41224e+06	884321	1.82837e+06	1.81333e+06	1.62995e+07	1.22642e+07	1.29206e+07	1.38225e+07	1.43615e+07	501148	510435	1.15748e+06	842942	597530	3.041e+06	2.64427e+06	2.98212e+06	3.82473e+06	3.66511e+06
Com_8313_pos	Euphorbiasteroid	C32 H40 O8	552.272	8.349	553.279	No results	No results	Full match	786168	522501	2.06499e+06	330931	2.50514e+06	6.03709e+06	1.24235e+07	1.16041e+07	8.55745e+06	8.76178e+06	2.09185e+06	2.97756e+06	3.60996e+06	2.38066e+06	2.27658e+06	3.0138e+07	2.36446e+07	2.11365e+07	2.25371e+07	1.44303e+07
Com_9090_pos	Polypodine B	C27 H44 O8	496.305	8.347	497.312	No results	No results	Full match	639760	587961	1.88461e+06	404393	1.53473e+06	1.254e+06	5.67061e+06	5.37223e+06	3.94336e+06	4.36576e+06	770657	1.0303e+06	1.9485e+06	832222	914937	4.81697e+07	4.1961e+07	4.15266e+07	4.46514e+07	3.40509e+07
Com_9144_pos	L-Homocarnosine	C10 H16 N4 O3	240.123	5.738	241.13	No results	No results	Full match	1.24259e+06	183993	1.43384e+06	172603	1.84937e+06	300725	832698	302256	285340	248848	1.57898e+07	2.84186e+07	3.98047e+07	3.41612e+07	2.97921e+07	3.01766e+06	3.10964e+06	2.67918e+06	3.70694e+06	2.21647e+06
Com_9174_pos	2-{[(6-fluoro-4H-1,3-benzodioxin-8-yl)methyl]thio}-1,3-benzothiazole	C16 H12 F N O2 S2	355.013	4.57	356.02	Invalid mass	No results	No results	1.83028e+06	1.3546e+06	887646	959501	721034	4.77146e+06	5.30033e+06	3.74284e+06	2.83912e+06	3.66931e+06	1.90258e+07	2.72822e+07	1.89222e+07	3.32922e+07	2.85205e+07	1.95239e+06	986035	1.21669e+06	969658	1.09608e+06
Com_9294_pos	IBA	C12 H13 N O2	203.095	5.446	204.103	No results	No results	Full match	1.74661e+06	1.31898e+06	1.14376e+06	825643	1.21742e+06	2.45178e+06	3.10434e+06	2.60821e+06	2.2373e+06	2.3241e+06	7.01352e+06	6.04294e+06	1.2743e+07	8.952e+06	1.67063e+07	473100	341617	391374	467802	521078
Com_10043_pos	Nodakenetin	C14 H14 O4	246.09	4.945	247.097	No results	No results	Full match	1.04806e+06	305523	1.23666e+06	321942	1.27858e+06	1.75825e+07	1.17057e+07	1.73362e+07	1.23227e+07	8.6847e+06	2.39025e+06	2.59161e+06	3.4722e+06	4.18741e+06	3.05569e+06	7.37813e+06	5.33586e+06	5.81321e+06	6.45588e+06	6.57264e+06
Com_10155_pos	N-(3-Indolylacetyl)-L-Alanine	C13 H14 N2 O3	246.101	5.29	247.109	No results	No results	Full match	1.21589e+06	760397	1.02862e+06	1.19853e+06	1.16633e+06	3.7209e+06	3.90793e+06	3.63547e+06	3.35652e+06	3.31555e+06	6.2871e+06	4.17185e+06	2.50599e+06	4.75645e+06	2.7667e+06	7.63379e+06	4.22476e+06	5.67283e+06	6.80259e+06	6.81211e+06
Com_2_pos	2-oxopiperidine-3-carbohydrazide	C6 H11 N3 O2	157.086	1.139	175.119	Full match	No results	No results	2661514557	54868322135	3649546647	70476995166	1314450230	270901371	8.2027e+08	8.37896e+08	495979845	531603979	8.78454e+07	7.34876e+07	4.69192e+07	2.73704e+08	1.85574e+07	108989357	7.73702e+07	103728100	9.25342e+07	7.1681e+07
Com_3_pos	Oleamide	C18 H35 N O	281.272	9.805	282.28	Full match	No results	Full match	70376647724	57851869416	63157976078	44603254937	46627751453	47752726102	49224642633	37008872284	37761203329	52624495581	20659899328	12934357423	25040490017	28671996768	24402377608	27555357771	27585551651	28159678086	40706699007	31215475765
Com_14_pos	9,17-Octadecadiene-12,14-diyne-1,11,16-triol	C18 H26 O3	290.189	7.681	291.196	No results	No results	Full match	8149468930	2.71762e+08	10165378759	7.21694e+07	11226296482	4949681460	4513626263	4395101521	5499912900	5318542901	1.9701e+07	9.69037e+06	2.88192e+07	2.12727e+07	2.94889e+07	2.69513e+07	1.96838e+07	1.83007e+07	1.92666e+07	2.24781e+07
Com_31_pos	Vanillactic acid	C10 H12 O5	212.068	1.203	213.075	No results	No results	Full match	4146968916	5723512561	3852908376	5976122937	2128472925	1101638129	1537988316	1217377548	1011432202	9.41373e+08	3.40528e+07	2.69636e+07	3.14335e+07	8.0979e+07	7.88914e+06	3.11474e+07	5.65538e+07	4.91188e+07	4.98334e+07	3.1786e+07
Com_109_pos	Ginsenoside Rd	C48 H82 O18	946.553	7.355	947.56	Full match	No results	Full match	1097369513	1635080280	1289240924	1185193544	1183540924	8.91087e+08	9.91848e+08	8.81636e+08	8.28402e+08	8.45791e+08	9.47783e+06	1.53891e+07	6.46839e+06	1.327e+07	9.91978e+06	2.10157e+08	1.80563e+08	1.73886e+08	1.55758e+08	1.05136e+08
Com_114_pos	Ginsenoside Rg1	C42 H72 O14	801.011	5.805	767.496	Invalid mass	No results	No results	1140677516	1516686181	1566012781	1534591758	1450871798	1063203834	8.18351e+08	1005213544	1018176122	9.64459e+08	684093	6.82253e+07	347640	386332	282459	127926440	6.42568e+07	5.79497e+07	5.69669e+07	7.14529e+07
Com_164_pos	Bakuchiol	C18 H24 O	256.183	7.542	257.19	No results	No results	Full match	1089766971	6.39947e+06	1036467143	2.89026e+06	8.36256e+08	6.12878e+08	5.98371e+08	4.5686e+08	5.23315e+08	6.24221e+08	3.79575e+08	289681650	5.14774e+07	2.4775e+08	1016388873	8.07057e+07	6.56749e+07	7.26359e+07	8.07759e+07	6.75438e+07
Com_263_pos	4-Hydroxy-2,5-dimethyl-3(2H)furanone	C6 H8 O3	128.048	5.81	129.055	No results	No results	Full match	4.55562e+08	6.48573e+08	4.83863e+08	6.31414e+08	5.87878e+08	572648985	5.24668e+08	5.00922e+08	467993097	4.86269e+08	1.80528e+08	1.73652e+08	1.77459e+08	1.85189e+08	1.78814e+08	3.26594e+08	3.04981e+08	3.26635e+08	3.1906e+08	2.85778e+08
Com_298_pos	Pseudoginsenoside-RT5	C36 H62 O10	654.436	6.272	655.443	No results	No results	Full match	5.68314e+08	5.0932e+08	5.30407e+08	5.33933e+08	5.64643e+08	4.61073e+08	4.72174e+08	4.14999e+08	3.51502e+08	3.89294e+08	4.90339e+08	4.29117e+08	5.13098e+08	1041212879	3.93625e+08	2155627772	1905617283	2106087022	2057226694	2080555148
Com_315_pos	Eugenol	C10 H12 O2	164.084	7.538	165.091	No results	No results	Full match	5.22384e+08	6.14123e+06	5.29261e+08	1.68724e+07	386727714	1.95042e+08	2.18494e+08	1.75143e+08	1.77473e+08	2.05198e+08	3.87922e+07	2.80022e+07	3.73836e+07	3.08913e+07	1.96782e+07	4.57882e+07	3.25e+07	3.64814e+07	4.21828e+07	4.44809e+07
Com_338_pos	Asp-phe	C13 H16 N2 O5	280.107	5.056	281.114	No results	No results	Full match	488553197	3.24989e+08	3.4529e+08	2.87256e+08	2.35291e+08	1057298784	9.0701e+08	7.66774e+08	8.44779e+08	4.42046e+08	3296834853	3676560774	4992894736	3937528627	4495205756	1570052505	7.53545e+08	6.5251e+08	6.28792e+08	8.10542e+08
Com_386_pos	Saikosaponin E	C42 H68 O12	764.473	6.233	765.48	No results	No results	Full match	3.40327e+08	3.02686e+08	3.21869e+08	2.86692e+08	4.21131e+08	2.47072e+08	2.15878e+08	2.74211e+08	228189204	2.60681e+08	145950270	1.42596e+08	1.17227e+08	1.14239e+08	1.18053e+08	572079440	4.569e+08	6.73366e+08	7.59447e+08	6.80195e+08
Com_483_pos	Timosaponin A3	C39 H64 O13	740.437	6.305	741.444	No results	No results	Full match	315622006	145911911	1.64769e+08	9.8706e+07	209253168	2.93714e+08	3.05027e+08	3.33437e+08	2.8031e+08	3.11893e+08	2.15026e+08	3.2551e+08	4.18341e+08	9.06283e+08	1.05459e+08	1230482046	1033641599	1185660154	1099141495	1146931334
Com_522_pos	Vitamin C	C6 H8 O6	176.033	1.604	177.04	No results	No results	Full match	7.68366e+07	1.53791e+08	4.13435e+07	2.81441e+08	1.23093e+07	1.9607e+08	2.04902e+08	2.20769e+08	1.21911e+08	1.86638e+08	1.2699e+08	1.59167e+08	1.11177e+08	1.86161e+08	1.8996e+08	3.61091e+08	4.04268e+08	4.05173e+08	2.80068e+08	3.05188e+08
Com_587_pos	Cinnamic acid	C9 H8 O2	148.053	5.175	149.06	No results	Full match	Full match	7.45989e+07	5.80992e+07	1.14909e+08	9.43062e+07	2.4639e+08	1.17976e+08	8.11957e+07	226088051	1.64478e+08	2.05784e+08	4.19829e+08	4.13602e+08	518092190	4.23582e+08	4.84067e+08	3.90454e+07	3.11961e+07	3.30942e+07	3.55052e+07	4.05524e+07
Com_630_pos	Coumarin	C9 H6 O2	146.037	5.058	147.044	Full match	No results	Full match	1.61381e+08	1.18318e+08	2.28827e+08	1.23102e+08	5.96652e+07	2.59624e+06	5.79818e+06	1.00823e+07	5.23171e+06	3.64245e+06	9.78551e+08	9.53259e+08	3.92742e+08	5.83024e+08	460367154	1230997742	1243849641	8.74848e+08	6.09224e+08	8.54496e+08
Com_696_pos	6-Gingerol	C17 H26 O4	294.184	7.679	295.191	No results	No results	Full match	130285301	2.36268e+06	1.77415e+08	707492	2.02042e+08	1.26879e+07	1.9482e+07	1.08734e+07	957006	1.29539e+07	7.48777e+06	7.8122e+06	2.36803e+07	3.15441e+07	2.01107e+07	6.82129e+07	2.67592e+07	3.81021e+07	4.84002e+07	4.41117e+07
Com_761_pos	3-Methylcrotonylglycine	C7 H11 N O3	157.074	5	158.082	Full match	No results	Full match	1.26287e+08	1.08067e+08	1.51036e+08	1.73003e+08	1.79203e+08	7.0188e+07	9.71427e+07	8.8579e+07	6.50865e+07	6.42684e+07	1.19023e+07	1.76261e+07	1.94482e+07	2.09203e+07	8.80858e+06	3.44324e+07	2.63768e+07	2.97239e+07	3.37547e+07	2.875e+07
Com_824_pos	m-Cresol	C7 H8 O	108.058	7.358	109.065	No results	No results	Full match	160046811	3.62213e+07	1.4315e+08	2.79438e+07	1.33208e+08	1.8824e+08	1.81996e+08	170672923	146437078	1.98856e+08	8.11349e+07	8.23781e+07	83859179	9.00592e+07	9.60096e+07	1.64948e+08	1.27322e+08	1.39135e+08	1.60295e+08	1.29934e+08
Com_843_pos	2-Ethyl-3-hydroxy-4H-pyran-4-one	C7 H8 O3	140.048	6.894	141.055	No results	No results	Full match	1.00095e+08	8.10633e+07	1.08711e+08	1.55557e+08	1.28965e+08	9.42e+07	8.78366e+07	1.2041e+08	7.1132e+07	8.73277e+07	2.83207e+07	3.03742e+07	2.31935e+07	3.72723e+07	1.7587e+07	1.53385e+08	1.28677e+08	1.5332e+08	1.32291e+08	1.26903e+08
Com_951_pos	N-Acetyl-L-valine	C7 H13 N O3	159.09	1.346	160.097	No results	No results	Full match	9.77724e+07	9.4431e+07	9.32206e+07	1.17776e+08	1.30812e+08	8.1426e+07	8.15458e+07	7.99922e+07	7.93531e+07	7.12259e+07	6.753e+07	6.42846e+07	6.4942e+07	7.4406e+07	6.68119e+07	7.00546e+07	4.6782e+07	3.52461e+07	3.89061e+07	3.78752e+07
Com_1821_pos	N-Acetylglucosamine	C8 H15 N O6	221.09	1.373	222.098	No results	No results	Full match	3.19125e+07	2.59117e+07	3.61578e+07	2.6919e+07	5.0609e+07	6.87075e+07	6.82316e+07	6.82042e+07	6.65846e+07	6.21859e+07	4.31867e+07	4.9513e+07	6.24073e+07	1.74304e+07	7.38439e+07	4.91307e+07	2.11545e+07	1.16229e+07	5.4986e+06	2.11736e+07
Com_2308_pos	Sorbic acid	C6 H8 O2	112.053	6.47	113.06	No results	No results	Full match	2.76425e+07	3.40984e+07	2.8153e+07	2.88189e+07	1.83692e+07	3.53467e+07	3.16324e+07	3.62349e+07	1.084e+07	3.38473e+07	1.91962e+07	1.98724e+07	2.0564e+07	2.23868e+07	1.69897e+07	3.70664e+07	3.15957e+07	3.11276e+07	2.84817e+07	32951239
Com_2688_pos	LPC 18:4	C26 H46 N O7 P	515.303	7.738	516.31	No results	Full match	No results	8.14391e+06	1.46391e+07	2.72489e+07	1.43105e+07	1.51631e+07	2.36283e+07	2.37093e+07	2.04827e+07	1.88697e+07	1.95666e+07	391601	547598	753123	899755	806766	4.54382e+06	4.47825e+06	3.92186e+06	4.44402e+06	3.51691e+06
Com_2796_pos	N alpha-Acetyl-L-lysine	C8 H16 N2 O3	188.117	4.851	189.124	No results	No results	Full match	2.51114e+07	1.13501e+07	1.45614e+07	6.46636e+06	1.44038e+07	66403296	6.68312e+07	7.28102e+07	5.71332e+07	7.16235e+07	5.88887e+06	7.71976e+06	5.39221e+06	4.39297e+06	5.45515e+06	6.46664e+07	4.2706e+07	4.61445e+07	4.51916e+07	5.02421e+07
Com_2907_pos	Fragransin A2	C20 H24 O5	344.163	5.492	345.171	No results	No results	Full match	1.41258e+07	1.86015e+07	1.72901e+07	1.6179e+07	23526637	4.36508e+07	4.0728e+07	3.92013e+07	3.33546e+07	2.90674e+07	6.93019e+07	1.72761e+07	3.36831e+07	3.08708e+07	6.69839e+07	5.62158e+07	1.76813e+07	3.48814e+07	4.12897e+07	3.17406e+07
Com_3107_pos	MAG (18:3)	C21 H36 O4	352.262	8.803	353.27	No results	No results	Full match	1.49742e+07	1.40207e+07	2.04548e+07	1.32439e+07	2.10319e+07	4.43157e+07	7.01725e+07	7.68141e+07	5.09528e+07	6.55251e+07	1.80752e+07	1.83845e+07	2.97769e+07	2.18382e+07	1.62993e+07	2.5322e+08	2.37547e+08	2.27162e+08	2.4251e+08	1.94246e+08
Com_3674_pos	Sauchinone	C20 H20 O6	356.127	5.508	357.134	No results	No results	Full match	1.50796e+07	3.98081e+06	1.18451e+07	1.87523e+06	1.55583e+07	3.74772e+07	4.41869e+07	3.38292e+07	2.55223e+07	2.81088e+07	2.15064e+07	2.06077e+07	3.59713e+07	2.86896e+07	4.50274e+07	265344	2.20634e+06	397709	92687.7	305086
Com_3844_pos	L-5-Hydroxytryptophan	C11 H12 N2 O3	220.085	2.539	221.093	Full match	No results	Full match	8.19411e+06	1.42235e+07	4.23428e+06	1.32871e+07	5.11893e+06	9.98544e+06	1.2062e+07	9.79833e+06	9.05244e+06	8.22798e+06	7.30056e+06	7.89863e+06	9.99918e+06	1.80889e+07	8.73902e+06	3.46938e+07	2.38467e+07	1.7245e+07	2.05633e+07	1.79818e+07
Com_3874_pos	Ginsenoside Rb1	C54 H92 O23	1130.59	5.714	191.107	No results	Full match	Full match	1.25781e+07	7.53592e+06	9.2529e+06	8.23495e+06	1.40413e+07	3.23783e+07	3.1525e+07	3.15636e+07	2.21233e+07	2.41979e+07	6.57009e+06	7.81331e+06	2.93199e+06	4.56369e+06	8.804e+06	855050	962681	956480	892705	878298
Com_3915_pos	Trachelogenin	C21 H24 O7	388.151	5.742	389.16	No results	No results	Full match	8.57237e+06	1.84438e+06	1.3841e+07	2.35255e+06	1.29772e+07	3.13244e+07	3.5133e+07	3.31362e+07	2.66721e+07	3.04013e+07	1.39698e+07	1.8016e+07	1.60909e+07	1.18032e+07	1.30184e+07	3.70875e+06	564679	2.60421e+06	1.32662e+06	2.85731e+06
Com_4812_pos	N-(4-chlorophenyl)-N'-(2-phenoxyphenyl)urea	C19 H15 Cl N2 O2	360.068	1.765	361.075	Invalid mass	No results	No results	9.22686e+06	6.51004e+06	9.0041e+06	6.20314e+06	8.83578e+06	8.83791e+06	5.91098e+06	6.02034e+06	8.03398e+06	5.64475e+06	4.05729e+06	4.31455e+06	4.36981e+06	5.14646e+06	4.34233e+06	2.19159e+07	8.83463e+06	1.43646e+07	9.79624e+06	8.24424e+06
