# Supplementary material for: Diversity and correlation analysis of endophytes and metabolites of Panax quinquefolius L. in various tissues
Source: BMC Plant Biol. 2023 May 25;23:275. doi: 10.1186/s12870-023-04282-z (PMC10210350; doi:10.1186/s12870-023-04282-z)
Supplement: Supplementary file 2 — Additional file 2: Table S2. Different metabolites from different parts of Panax quinquefolius L. [file 12870_2023_4282_MOESM2_ESM.xlsx]

## Sheet: sheet1
Table S2. Different metabolites from different parts of Panax quinquefolius L.
name	Root_1	Root_2	Root_3	Root_4	Root_5	Fibril_1	Fibril_2	Fibril_3	Fibril_4	Fibril_5	Stem1_1	Stem1_2	Stem1_3	Stem1_4	Stem1_5	Leaf_1	Leaf_2	Leaf_3	Leaf_4	Leaf_5
Citric acid	1.25344	1.00073	0.932774	1.66185	1.42238	0.839187	0.44443	0.694455	0.56793	0.544985	-0.941205	-0.946941	-0.934101	-0.928791	-0.884597	-0.961737	-0.944171	-0.928778	-0.941102	-0.950737
DL-Malic acid	0.899528	-0.154641	1.17736	0.101653	2	-0.0474294	0.367065	-0.0463586	0.0727874	-0.224862	-0.285385	-0.452069	0.680335	0.113981	0.849219	-1.18034	-1.1802	-1.18048	-1.18034	-1.18048
α,α-Trehalose	1.45688	1.67056	1.57214	1.77955	0.446104	-0.748909	-0.921998	-0.674203	-0.820794	-0.779812	-1.13335	-1.12641	-0.592432	-0.189695	-1.22951	0.0196708	-0.0881685	0.532865	0.501991	0.325529
D-Saccharic acid	1.59295	1.20329	1.3489	1.76597	2	-0.600566	-0.559558	-0.559012	-0.589441	-0.607793	-0.595429	-0.594319	-0.591597	-0.594826	-0.591791	-0.479621	-0.465752	-0.472251	-0.464512	-0.487345
Gluconic acid	-0.676543	-1.15108	-0.92796	-1.40566	-0.885954	-0.697285	-0.986049	-0.791492	-0.577925	-0.71549	0.200156	0.277779	0.627986	0.553813	0.159064	1.47636	1.42443	1.29274	1.32288	1.48023
Uridine 5'-diphosphogalactose	1.49834	1.01676	0.769541	1.8959	0.552111	0.890898	0.338691	0.849596	0.689155	0.381882	-1.15132	-1.2087	-1.28117	-1.25186	-1.16736	-0.668394	-0.57097	-0.438652	-0.551215	-0.593242
D-(-)-Fructose	-0.931663	-0.941261	-0.927666	-0.945377	-0.924338	-0.935789	-0.940136	-0.93453	-0.92898	-0.939897	0.264468	0.442741	1.11738	1.1241	0.394503	1.08757	1.03398	1.41369	1.13458	1.33662
L-Threonic acid	-0.875141	-0.927871	-0.817518	-0.925075	-0.843624	-0.893593	-0.901213	-0.888806	-0.862738	-0.895656	0.195315	-0.00168485	0.199082	0.419963	1.10327	1.25534	1.61585	1.34761	1.14774	1.54875
Fumaric acid	-0.833338	-0.758681	-0.795975	-0.758808	-0.843134	0.673969	-0.0224407	-0.00949211	-0.1017	-0.156969	1.44423	1.4308	1.45664	1.20443	2	-0.812484	-0.806302	-0.793636	-0.812201	-0.797451
Guanosine monophosphate (GMP)	0.232261	2	0.656172	-0.149647	0.095545	0.0059205	0.347371	0.42851	0.574918	0.693669	-1.79293	-1.37773	-1.33196	-1.49141	-1.48274	1.18261	0.378776	0.117638	0.46784	0.418206
L-Tyrosine	-1.01437	-0.967802	-1.0016	-1.01473	-0.955676	-0.0979912	2	0.154485	-0.262598	-0.147303	-0.47083	-0.281873	-0.654514	1.2485	-0.97702	0.451346	0.451241	0.942788	0.970742	0.837787
2'-Deoxyinosine	-0.731464	-0.757845	-0.654551	-0.757545	-0.392297	-0.738566	-0.755129	-0.722307	-0.729288	-0.735364	-0.318123	-0.343085	0.0196713	0.00960753	-0.455621	1.56625	1.02931	1.74905	2	1.61737
Xanthosine	-0.70565	-0.697971	-0.637299	-0.65825	-0.592326	-0.518365	-0.47785	-0.496377	-0.50689	-0.428988	-0.471217	-0.407833	-0.421301	-0.419313	-0.382601	0.658528	2	2	1.39322	1.00889
L-Aspartic acid	0.546417	1.58302	0.481041	1.43836	0.181396	-1.20887	-1.3868	-1.4616	-1.35823	-1.28952	-0.495356	-0.519759	-0.653252	0.21112	-0.312138	0.577537	0.862457	1.04975	1.00205	0.752386
D-(-)-Quinic acid	0.65323	1.95397	0.753264	1.2738	0.123894	0.91159	0.539415	0.600761	0.967334	0.448029	-1.31939	-1.37525	-1.37794	-1.30084	-1.39021	-0.788479	-0.0747387	-0.0767954	-0.207346	-0.314307
D-Raffinose	1.66999	2	1.50444	1.1311	1.14404	-0.42592	-0.487112	-0.414603	-0.457419	-0.424088	-0.671268	-0.641475	-0.612106	-0.431682	-0.628833	-0.616046	-0.592155	-0.547937	-0.569236	-0.55605
Chlorogenic acid	0.367905	-0.465717	-0.520108	-0.420549	-0.489026	-0.671226	-0.715791	-0.771774	-0.585188	-0.750296	-0.605785	-0.478949	-0.529793	-0.51755	-0.622337	0.520273	1.96117	2	1.91043	1.20651
2-Isopropylmalic acid	1.38941	0.730325	2	1.32234	1.82955	-0.076679	0.0927266	-0.261504	0.310081	-0.234093	-0.679815	-0.74085	-0.755677	-0.727147	-0.604061	-0.773682	-0.790897	-0.798877	-0.797418	-0.798962
Jasmonic acid	-0.699345	1.62892	-1.28453	-0.815251	-1.14282	-0.217076	0.184334	-0.111369	-0.00154977	-0.291014	1.78672	0.28628	1.92083	0.555807	1.53207	-0.358583	-0.722519	-0.832592	-0.920031	-0.498286
LPA 18:2	-0.0766217	-0.0985973	0.278432	2	1.89219	1.04567	-0.337031	-0.372796	-0.436362	-0.540187	-0.423747	-0.0906759	-0.47087	-0.539118	-0.55563	-0.565988	-0.534073	-0.524881	-0.486841	-0.498031
Geniposidic acid	0.249882	0.989915	-0.501227	0.684535	-0.117263	1.47547	0.760999	1.52242	1.98387	1.18739	-0.877919	-0.872819	-0.805924	-0.731173	-0.863404	-0.807523	-0.866495	-0.809831	-0.833485	-0.767421
2-Hydroxy-1-(4-methoxyphenyl)propyl hexopyranoside	0.841323	-0.0497611	1.64944	-0.727814	1.81129	0.680609	1.22273	0.963258	1.04062	0.769396	-1.04371	-1.0438	-1.03035	-1.02432	-1.03053	-0.533808	-0.650175	-0.586999	-0.667821	-0.589594
PC (16:0/18:2)	-0.478639	1.65208	-0.430939	2	0.75773	0.403581	1.17689	-0.143493	0.313816	-0.388952	0.380681	1.43403	-0.252309	-0.97925	-0.988566	-0.991942	-0.993142	-0.844505	-0.934574	-0.903566
LPA 16:0	-0.347522	-0.416416	0.0262452	2	0.39807	2	1.56474	-0.198928	-0.188884	-0.357158	-0.495674	-0.347321	-0.608402	-0.628338	-0.632624	-0.638982	-0.557932	-0.536704	-0.504628	-0.572638
Dihydromyricetin	0.640929	-0.460333	0.00617652	-0.356312	0.242346	2	0.561625	1.51043	1.56705	1.55037	-0.446748	-0.568631	-0.735274	-0.706893	-0.617887	-0.944265	-0.767311	-0.921722	-0.878947	-0.888035
20(R)-Notoginsenoside R2	-0.527328	-0.557413	-0.438929	-0.570889	-0.547925	2	1.13451	1.74989	1.49131	0.980617	-0.320991	-0.397282	-0.513143	-0.532584	-0.49113	-0.616265	-0.612866	-0.630658	-0.630893	-0.626108
LPC 18:1	-0.522548	-0.158308	1.39838	-0.382668	0.504043	1.04703	1.19555	1.61912	1.28901	1.34258	-1.27727	-1.25093	-1.28585	-1.26294	-0.974413	-0.302	-0.283246	-0.300096	-0.218457	-0.176995
LPS 18:2	0.932763	-0.517282	1.02711	0.705	0.140186	-0.533914	0.806694	1.05316	1.03763	0.735097	1.02129	-0.714621	0.283541	1.13116	-0.14989	-1.47854	-1.38414	-1.34992	-1.37636	-1.36896
11(Z),14(Z)-Eicosadienoic Acid	-0.0613124	-0.51082	-0.194551	-0.525659	-0.150369	1.34735	1.92025	0.39647	1.96466	2	-0.655353	-0.65527	-0.648124	-0.652033	-0.612971	-0.650916	-0.631938	-0.606833	-0.62998	-0.635163
Bavachalcone	0.442756	0.00318491	0.0721528	0.198147	0.412295	0.391034	0.381105	0.954093	0.622427	0.5636	0.195528	0.0704454	1.07275	1.08137	1.38703	-1.78875	-1.4591	-1.46664	-1.56602	-1.5674
trans-10-Heptadecenoic Acid	-0.457183	-0.304724	0.489957	-0.471862	-0.388219	1.33228	2	0.388987	0.725262	1.22674	-0.805762	-0.852286	-0.458156	-0.711531	-0.516976	-0.621802	-0.570553	-0.261476	-0.505691	-0.477951
2-Methylbutyl beta-D-glucopyranoside	-0.391312	-1.29159	0.0834701	-0.802993	0.293936	2	1.26218	1.17413	0.0960548	0.631914	-1.30554	-1.46269	-1.03566	-0.915771	-0.965104	0.861243	0.562667	0.457235	0.399948	0.127497
Orcinol glucoside	-0.18937	-0.302944	-0.42603	-0.196748	-0.221832	1.12381	1.0557	1.79947	1.64021	2	-0.807155	-0.871172	-0.664821	-0.591782	-0.639336	-0.725746	-0.76351	-0.605156	-0.705396	-0.281587
N-Caffeoylagmatine	-0.663195	-0.949173	-0.924956	-0.901545	-0.690471	1.82308	0.947719	1.98107	1.3335	1.87534	-0.728854	-0.769996	-0.136664	-0.44417	-0.598429	0.0136148	-0.428566	-0.280491	-0.288436	-0.169378
Cantharidin	-0.0319807	-1.03517	0.324935	-0.364082	0.611661	1.75276	1.53605	1.27476	0.70982	1.9429	-1.27462	-1.15446	-0.931443	-0.901035	-0.843197	-0.483175	-0.475553	-0.355005	-0.164668	-0.138486
Gracillin	-0.154352	0.0770069	0.984685	0.233182	-0.820392	0.452499	1.29025	2	0.0336542	-0.443357	-0.906189	-0.594733	-0.844652	-0.872644	-0.801852	0.684122	-0.64632	-0.862705	-0.277972	0.288115
Pentadecanoic acid	-0.324116	-0.517455	0.430646	-0.542303	-0.318078	0.444458	2	0.0707254	0.299795	0.462713	-0.54491	-0.487635	-0.283651	-0.351744	-0.31492	-0.542036	-0.435527	-0.106158	-0.484672	-0.428607
2-Methoxyhexadecanoate	0.265394	-0.278323	0.201416	-0.338226	-0.118036	1.00201	2	0.114715	0.714914	1.18764	-0.97119	-0.916622	-0.73722	-0.686802	-0.361573	-0.846625	-0.372473	-0.254534	-0.441553	-0.54045
FAHFA (18:2/20:4)	0.0772924	0.801447	0.427167	-0.207994	0.337754	0.606508	2	0.284407	0.750812	0.753134	-0.912962	-0.875565	-0.643583	-0.655795	-0.808088	-0.734819	-0.592744	-0.44047	-0.703173	-0.797786
16-Hydroxyhexadecanoic acid	-0.590852	-0.568621	-0.574529	-0.592445	-0.512346	0.456917	2	0.0829638	0.794486	0.339131	-0.500038	-0.481205	-0.0851973	-0.334522	-0.381106	-0.384111	-0.301191	0.167569	-0.278535	-0.168382
FAHFA (16:0/18:2)	0.215941	-0.0340599	0.592846	-0.0416155	-0.127817	0.836422	2	-0.0786386	0.908423	1.09167	-1.06703	-1.03563	-0.83836	-0.946578	-0.444402	-0.712876	-0.37886	-0.221374	-0.510628	-0.473456
7-O-Ethylmorroniside	-0.575199	-0.667062	-0.655379	-0.666684	-0.578498	1.81446	1.24819	1.79079	1.35775	2	-0.596735	-0.638183	-0.643427	-0.639493	-0.516503	-0.57382	-0.352371	-0.235995	-0.654187	-0.278509
LPC 17:0	-0.511844	-0.743835	0.512324	-0.867927	0.331443	1.10941	1.05992	2	1.50693	1.34985	-1.27525	-1.23374	-1.28906	-1.06719	-0.594317	-0.0544883	-0.445014	-0.0423831	0.0663531	0.170526
Gypenoside XVII	-0.834315	-0.834234	-0.834394	-0.834399	-0.834342	2	1.58544	2	0.830382	1.06581	-0.657492	-0.621255	-0.690122	-0.597628	-0.694011	0.0599165	0.103358	0.0413827	-0.0683515	-0.395595
Folinic acid	0.676991	-0.255182	0.967411	0.620667	1.19321	1.10047	0.821954	1.53966	0.967856	1.03121	-0.65833	-0.556588	-0.350046	-0.364289	-0.255657	-1.24531	-1.37978	-1.30952	-1.31318	-1.23155
Pterosin B	-0.155622	-0.549678	-0.5268	-0.512291	-0.410575	2	0.571302	1.3731	2	0.853403	-0.570049	-0.602855	-0.354649	-0.519966	-0.484877	-0.598167	-0.59257	-0.593402	-0.601794	-0.601571
methyl oxo pentanoate	-0.870076	-0.464879	0.352163	-0.288795	0.481727	0.708241	1.23993	1.05717	0.750701	0.476714	-1.32631	-1.39208	-1.64571	-1.05724	-1.55257	0.464488	0.134454	0.433557	1.53495	0.963567
Wulignan A1	-0.161911	-0.139954	-0.113887	-0.101757	-0.156368	1.63815	1.22497	1.67023	1.41236	2	-0.619409	-0.741642	-0.538631	-0.613371	-0.635869	-0.842381	-0.833505	-0.828529	-0.834614	-0.876307
Helicide	-0.0751805	-0.25092	-0.532798	-0.456777	0.292849	1.39392	1.06458	1.38878	1.49619	1.69437	0.0809046	0.0724456	0.208784	0.0302516	-0.0118046	-1.25323	-1.29628	-1.29707	-1.2789	-1.27013
Sinapoyl O-hexoside	-0.674791	-0.738814	-0.704593	-0.743303	-0.704218	1.82118	1.41967	1.74552	1.64782	1.73907	-0.542322	-0.571709	-0.453435	-0.451019	-0.408452	-0.439646	-0.522068	-0.488155	-0.489709	-0.441022
Acetylharpagide	-0.281627	-0.400048	-0.283391	-0.445199	-0.0653384	1.53716	1.25907	1.58591	2	0.715636	-0.830248	-0.828752	-0.580051	-0.851112	-0.735292	-0.358295	-0.513463	-0.491921	-0.564356	-0.562393
Polygalaxanthone Ⅵ	-0.2667	-0.435133	-0.215584	2	-0.756396	1.03121	0.577398	1.2396	0.987857	1.60553	-1.1559	-1.19056	-1.13318	-1.17663	-0.785147	-0.540883	-0.287052	0.0889833	0.150846	-0.0162972
Syringaldehyde	-0.403998	-0.433222	-0.440315	-0.442633	-0.447909	2	1.71383	-0.360074	2	-0.328836	-0.426691	-0.423686	-0.428543	-0.414961	-0.421328	-0.368624	-0.398938	-0.395161	-0.359656	-0.369733
2-Deoxy-D-galactose	-0.855251	-0.945289	-0.646422	-0.916048	-0.762831	1.74601	1.29736	1.65663	1.36592	1.68057	-0.805686	-0.783063	-0.79867	-0.742674	-0.847473	0.168071	-0.186517	-0.0075323	0.0132605	0.369625
LPE 18:1	0.391923	1.33587	0.785782	0.796854	0.339581	0.999561	-0.143917	1.23902	1.64857	-0.255788	-1.4597	-1.56162	-1.54091	-1.53272	-0.884833	-0.308499	-0.260591	-0.0607024	0.206273	0.265842
Abscisic Acid	0.021476	-0.570761	-0.906343	-0.261045	0.0380943	1.29609	2	1.90219	0.78489	0.893453	-0.987553	-1.08408	1.32458	-0.474342	-1.06019	-0.459493	-0.588603	-0.642038	-0.646983	-0.597098
Sweroside	-0.179377	-0.125195	0.0770195	-0.281939	0.427892	0.908157	0.787733	1.64709	2	1.46711	-0.454211	-0.724184	-0.390364	-0.0692325	-0.546772	-0.643283	-0.153174	-1.31928	-1.26665	-1.45848
pteroside A	-0.313222	-0.623662	0.635347	-0.452433	-0.211972	2	1.12012	1.46245	0.765077	1.03367	-0.651604	-0.662745	-0.607929	-0.636411	-0.647342	-0.640063	-0.637568	-0.634517	-0.623161	-0.631841
Chikusetsusponin Iva	-0.636479	-0.674766	-0.638065	-0.837159	-0.74807	1.47999	1.0218	1.76437	2	1.4856	-0.533771	-0.708519	-0.489369	-0.507637	0.0149962	-0.292831	-0.431314	-0.529131	-0.67551	-0.401627
Neohesperidin dihydrochalcone	1.47711	-1.08964	0.111861	-1.05277	1.54838	0.553271	1.20174	-0.362492	0.224308	0.497077	-0.700426	-0.701124	1.34651	1.07256	0.924504	-0.965154	-0.95516	-1.1594	-0.951409	-1.01973
Momordin Ic	-0.459728	-0.321303	-0.45574	-0.49668	-0.443503	1.43085	1.11702	1.9072	2	1.5931	-0.580478	-0.615291	-0.596101	-0.597056	-0.4644	-0.624525	-0.639375	-0.65395	-0.661163	-0.640475
L-Pyroglutamic acid	1.44595	2	0.618196	2	0.426324	-0.649129	-0.653935	-0.627098	-0.646102	-0.648076	-0.563787	-0.645869	-0.640143	-0.65138	-0.542287	-0.121806	-0.270915	-0.242484	-0.219905	-0.288391
Choline	1.38218	0.812585	1.80811	0.642099	1.15013	0.529804	0.821929	0.819014	0.38484	0.47733	-1.36732	-1.28636	-1.15733	-1.09969	-1.3169	-0.107197	-0.758014	-0.525579	-0.502827	-0.706787
Maltol	1.40015	1.87732	1.44509	1.3683	1.34856	-0.344006	-0.303438	-0.366639	-0.366276	-0.432174	0.0911352	0.101425	0.116105	0.179596	-0.220287	-1.18317	-1.23932	-1.1983	-1.14291	-1.13117
汕-Nicotinamide mononucleotide	-0.100638	0.74681	2	0.935114	1.5118	-0.481429	0.238064	0.412481	-0.262685	-0.367612	-0.445086	-0.115263	0.137428	-0.460076	0.637342	-0.542697	-1.03004	-1.17651	-1.1406	-1.32068
Curcumin	1.72696	-0.37764	-0.624562	-0.503375	1.41808	-1.10401	-1.05205	-1.14545	-1.12793	-1.18182	0.863847	0.244659	0.694519	1.43666	1.38427	0.643594	-0.11227	-0.0538166	-0.0274665	-1.10221
2'-Deoxyadenosine	1.10039	-0.605512	0.89509	-0.715949	1.33721	-0.748865	-0.732438	-0.452135	-0.994809	-1.01591	0.943054	0.960497	1.81975	1.78989	-0.146546	-0.82995	-0.468312	-0.707944	-0.381767	-1.04574
Isoferulic acid	1.6567	0.71035	1.69493	0.668676	2	-0.521889	-0.540357	-0.499137	-0.510301	-0.302804	-0.559653	-0.546154	-0.536808	-0.537915	-0.536942	-0.475362	-0.492143	-0.523779	-0.568357	-0.491273
Cytidine	1.74753	1.96411	1.4473	1.29576	1.85384	-0.651968	-0.34493	-0.423421	-0.494785	-0.553079	-0.825451	-0.825922	-0.565328	-0.601153	-0.625586	-0.50386	-0.480334	-0.361765	-0.511635	-0.539328
Hexadecanamide	1.92091	1.58517	1.70904	1.39469	0.49879	-0.129464	0.17966	-0.503125	-0.705798	-0.132085	-1.08428	-1.46283	-0.886449	-0.512792	-1.14732	-0.604524	-0.392994	-0.452764	0.675838	0.050329
Betulin	0.894642	0.479065	1.21588	1.43622	0.852441	-1.40643	-1.40332	-1.41075	-1.41627	-1.40279	-0.275935	-0.19221	-0.377074	-0.389553	-0.380244	1.29068	0.675123	0.501057	0.72365	0.585818
(5S)-5-hydroxy-1,7-diphenylheptan-3-one	2	-0.326052	2	-0.405575	2	-0.285229	-0.321395	-0.322803	-0.310817	-0.306217	-0.471099	-0.468536	-0.47428	-0.472373	-0.463204	-0.459239	-0.461278	-0.461285	-0.4515	-0.458434
Stearamide	2	1.53837	1.68784	1.13471	0.449091	-0.0148643	-0.00931007	-0.759244	-0.499206	0.27729	-1.01931	-1.28214	-0.922951	-0.59545	-1.19296	-0.797864	-0.411434	-0.341688	0.569675	-0.00892514
Oleanolic acid	2	1.87868	1.57735	1.77928	0.244425	-0.385189	-0.449987	-0.499721	-0.180843	-0.485707	-0.666977	-0.641679	-0.635864	-0.58155	-0.604121	-0.499499	-0.547452	-0.555948	-0.542608	-0.542753
Ginsenoside Rg3	1.00119	0.0487236	1.84479	0.776774	1.25494	-0.942336	-0.941223	-0.937255	-0.940955	-0.939709	-0.891614	-0.887243	-0.920352	-0.907251	-0.921404	1.21636	0.691532	0.749145	0.918328	0.72756
Caffeic aldehyde	1.31806	2	1.30762	2	0.688003	-0.519881	-0.518048	-0.517795	-0.51934	-0.524564	-0.538354	-0.534486	-0.535106	-0.530181	-0.542019	-0.531623	-0.535708	-0.531885	-0.534301	-0.53435
1-Aminocyclohexanecarboxylic acid	-0.0995121	1.00773	1.19536	2	2	-0.630256	-0.485231	-0.450919	-0.554775	-0.668042	-0.113327	0.0527071	-0.418638	0.115705	0.104034	-0.712175	-0.772411	-0.789849	-0.802174	-0.806672
PC (14:0e/2:0)	0.468421	0.176051	2	0.250223	1.8566	-0.946212	-0.948745	-0.946669	-0.955599	-0.94269	-0.707578	-0.659032	-0.666834	-0.514471	-0.494194	0.666522	0.233739	0.33375	0.415293	0.60484
Panaxtriol	2	1.44663	2	1.54465	-0.171965	-0.48686	-0.48345	-0.497711	-0.492109	-0.492175	-0.526153	-0.521134	-0.525419	-0.509767	-0.53313	-0.473188	-0.481784	-0.464849	-0.491163	-0.482026
(+)-Camphor	1.87345	1.84652	1.63524	0.903838	0.995047	-0.653023	-0.683586	-1.21804	-0.890718	-0.796344	-0.830603	-1.28743	-0.539307	-0.355565	-0.533849	-0.486251	-0.0337507	0.0505166	0.480035	0.523822
Celestolide	2	-0.766758	1.5492	-0.93881	0.179946	-0.305044	-0.0763595	-0.0659699	-0.444992	0.775651	-0.905936	-0.913136	-0.678699	-0.765483	-0.399728	0.156293	0.14789	0.104733	0.075237	-0.0842955
6-phenyl-1,2,3,4-tetrahydro-2,5-benzodiazocin-1-one	1.52302	1.66356	1.63967	1.37236	1.50436	-0.938216	-0.941427	-0.940441	-0.941148	-0.943289	-0.679787	-0.668979	-0.73247	-0.733751	-0.74628	0.270466	0.167453	0.0887781	0.0298204	0.0063033
Coumalic acid	1.14659	2	0.885229	2	-0.152505	-0.998053	-1.00665	-0.97317	-1.01222	-1.00027	-0.456799	-0.775434	-0.439061	-0.46547	0.104567	0.48925	0.268531	0.0871673	-0.202906	-0.0385552
Patchouli alcohol	1.54209	1.38567	1.10404	1.14356	0.60882	0.632737	0.432917	-0.305198	-0.177718	1.00675	-1.35156	-1.92089	-1.1295	-0.670468	-1.11637	-0.783921	-0.610838	-0.454203	0.628604	0.0354827
3,3,5-trimethyl-3H,11H-pyrano[3,2-a]carbazole	1.26284	1.80239	1.86762	2	0.854408	-0.607242	-0.602631	-0.606876	-0.616009	-0.628727	-0.437101	-0.453957	-0.42478	-0.505012	-0.428293	-0.533376	-0.569357	-0.571925	-0.572691	-0.566559
Tropine	1.75167	0.928754	1.3203	0.991549	0.591308	0.674615	0.817383	0.150204	0.215252	1.2225	-1.49697	-1.42029	-1.30192	-0.485699	-1.0041	-0.771088	-0.819778	-0.812591	-0.152302	-0.398796
Phellodensin F	2	0.562703	0.49464	0.311503	1.45185	0.162867	0.517065	0.689182	0.32576	0.763167	-0.788834	-0.778531	-0.982982	-0.758927	-0.871276	-0.745632	-0.833556	-0.829945	-0.750043	-0.78894
UDP	1.94753	1.2421	0.450121	1.52325	1.07072	0.994102	-0.509545	-0.0524251	-0.311316	-0.349681	-1.4126	-0.638599	0.341962	0.572704	0.25521	-0.519729	-1.1806	-0.974663	-1.21189	-1.23664
1-(4-hydroxyphenyl)propane-1,2-diol	1.655	-1.42036	1.59376	-1.44562	1.11725	0.0726335	0.0948204	-0.276881	-0.564835	-0.000830688	0.884993	0.55223	0.657622	1.21739	0.598391	-0.674139	-1.05124	-1.09626	-0.927034	-0.986899
4-decyl-3-hydroxy-5-oxooxolane-2,3-dicarboxylic acid	2	0.592012	-0.349329	0.509875	1.15883	-1.00213	-0.962413	-0.791166	-0.947087	-0.89287	-0.87224	-0.892952	-0.51328	-0.763301	-0.639087	1.25993	0.393361	0.593511	0.867452	0.695296
Senkyunolide A	1.16577	-0.636463	1.95526	-0.418073	2	-0.703263	-0.582621	-0.303974	-0.593249	-0.565648	-0.74949	-0.977242	-0.986494	-0.904817	-0.676987	0.807843	0.957928	0.570247	-0.339661	0.648131
Andrographolide	1.57322	0.583353	-0.288217	-0.356827	0.195067	-1.047	-0.481418	-0.372717	-0.859197	-0.602814	-0.0213451	-0.777413	1.40989	2	0.442873	-0.580239	-0.492786	-0.547474	-0.941124	0.202211
(5E)-7-methylidene-10-oxo-4-(propan-2-yl)undec-5-enoic acid	2	-0.743063	0.92237	-0.81492	1.37312	-0.547029	-0.535995	-0.513854	-0.560934	-0.148813	-0.355814	-0.612876	0.55467	0.197702	0.228198	0.548861	-0.788785	-0.752094	0.0404206	-0.78535
(2R,3S,4S,5R,6R)-2-(hydroxymethyl)-6-(propan-2-yloxy)oxane-3,4,5-triol	0.672789	0.546437	1.31714	0.660582	0.179936	-1.20789	-1.07614	-1.13432	-1.40325	-1.35368	-0.524176	-0.138148	2	0.414012	1.27014	0.599062	-0.257755	-0.313262	-0.209425	-0.395308
Maltotetraose	1.48231	1.53592	2	1.06784	1.4915	-0.333605	-0.157333	-0.487299	-0.477824	-0.797664	-1.10155	-1.10593	-0.705967	-0.576122	-0.599945	-0.625701	-0.634772	0.334589	-0.0516751	-0.504162
Phylloquinone	1.50057	1.12086	1.97671	0.813057	1.46534	0.356585	-0.0576665	-0.139751	0.423043	0.39942	-1.40933	-1.18003	-1.20031	-1.08531	-1.20453	-0.249004	-0.38592	-0.483168	-0.0327649	-0.627795
1-Naphthaleneacetic acid	0.915229	0.559638	-0.38067	0.179671	0.308063	-1.23994	-1.39954	-1.16308	-1.55227	-1.33534	0.301337	0.563274	1.56571	1.63323	1.59215	0.336325	-0.192687	-0.173411	-0.541014	0.0233178
D-Erythrose 4-phosphate	1.28194	1.15797	-0.848296	-0.153794	0.280456	-0.224786	-1.22579	-1.28694	-1.51654	-1.75766	-0.498689	-0.485452	0.716793	-0.00193985	1.04765	1.9224	0.609106	0.0565575	0.468063	0.458949
4-chloro-5-morpholino-2-quinoxalin-2-ylpyridazin-3(2H)-one	0.550374	0.0565129	2	-0.0925544	0.978669	-0.124207	-0.104451	1.63769	-0.264585	-0.371551	-0.423903	-0.167939	0.972504	-0.0629255	0.12617	-0.549877	-1.24516	-1.2501	-1.07034	-1.30818
2'-O-Methyladenosine	1.82907	0.626226	1.62156	1.22291	1.83733	-1.32999	-1.18999	-0.856259	-0.93703	-0.9217	-0.288874	-0.257712	-0.274794	0.134634	-0.0624095	-0.903941	0.320715	0.442753	-0.159908	-0.852594
Temazepam-d5	1.27164	0.936504	2	2	1.52141	0.0454941	-0.181444	-0.552662	-0.316319	-0.621009	-0.640839	-0.661774	-0.669752	-0.684554	-0.571842	-0.621117	-0.66765	-0.62828	-0.605883	-0.653233
Limonin	-0.602898	-0.908318	1.16712	-0.999702	2	-0.492624	-0.591362	-0.170429	-0.87489	-0.672804	-0.602074	0.215794	-0.950189	-0.526025	0.14918	1.91075	-0.939693	0.306009	1.29904	1.25754
(-)-chimonanthine	0.820336	2	1.2976	1.23302	0.583397	0.0656616	0.200154	0.0367766	-0.401942	0.423201	-0.31949	-0.141716	-0.110278	0.702755	-0.404865	-1.34367	-1.32781	-1.19473	-1.34615	-1.12429
2-oxopiperidine-3-carbohydrazide	-0.216905	2	-0.165666	2	-0.286762	-0.340879	-0.312389	-0.311475	-0.329207	-0.327359	-0.350372	-0.351117	-0.352494	-0.340734	-0.353965	-0.349276	-0.350915	-0.349548	-0.350129	-0.35121
Oleamide	2	1.26509	1.61552	0.390125	0.523827	0.598123	0.695332	-0.111426	-0.0617406	0.919867	-1.19115	-1.70136	-0.901847	-0.662013	-0.943989	-0.735759	-0.733765	-0.695848	0.132787	-0.494036
9,17-Octadecadiene-12,14-diyne-1,11,16-triol	1.43914	-0.656217	1.97534	-0.709306	2	0.588041	0.472056	0.440531	0.734394	0.686152	-0.723261	-0.725924	-0.720836	-0.722843	-0.720658	-0.721333	-0.723266	-0.723634	-0.723377	-0.722523
Vanillactic acid	1.40306	2	1.25276	2	0.371375	-0.153458	0.0695685	-0.0943012	-0.199563	-0.235372	-0.699119	-0.702742	-0.700458	-0.675134	-0.712491	-0.700604	-0.687618	-0.691418	-0.691053	-0.700277
6-Gingerol	1.48104	-0.72233	2	-0.75084	2	-0.544486	-0.427462	-0.57574	-0.746542	-0.539905	-0.634055	-0.628466	-0.35515	-0.219701	-0.416634	0.411893	-0.302117	-0.106744	0.0706326	-0.00323331
3-Methylcrotonylglycine	1.06549	0.733948	1.51581	1.91551	2	0.0447216	0.53518	0.379357	-0.0481034	-0.0629898	-1.01583	-0.911677	-0.878523	-0.851737	-1.07212	-0.605877	-0.752453	-0.69155	-0.618207	-0.709271
N-Acetyl-L-valine	0.927598	0.793146	0.744441	1.7325	2	0.269852	0.27467	0.212159	0.18644	-0.140584	-0.289299	-0.419886	-0.393436	-0.0126201	-0.318195	-0.187714	-1.12416	-1.58834	-1.44107	-1.48255
N-Sinapoylagmatine	1.49918	-0.489367	1.94347	0.604037	2	-0.455534	-0.398521	-0.398647	-0.441238	-0.375244	-0.468587	-0.463859	-0.427545	-0.440975	-0.454529	-0.451369	-0.477423	-0.47241	-0.450987	-0.451256
Phenobarbital	1.19798	1.86285	1.32072	2	1.25538	-0.385105	-0.400626	-0.333049	-0.407067	-0.460095	-0.921082	-0.86401	-1.01579	-1.03973	-1.01613	-0.162412	-0.302119	-0.220851	-0.234479	-0.111165
D-(+)-Maltose	1.70093	-1.33025	1.95353	2	1.17814	-0.100462	-0.4029	-0.125574	-0.249386	-1.15496	-0.864064	-0.811622	-0.75558	-0.599198	-0.821543	-0.0714478	-0.0602028	0.181195	0.263378	-0.0338763
Arbutin	0.856569	0.997678	0.633719	2	1.24938	-0.482247	-0.544318	-0.3619	-0.176863	-0.604931	-0.923992	-1.18731	-1.1702	-1.18542	-1.20356	0.0972422	0.145019	0.329163	0.492944	0.343685
Ursolic acid	2	2	1.35607	1.00811	0.540592	-0.156324	-0.403039	-0.374138	-0.303939	-0.207799	-0.68278	-0.783896	-0.59005	-0.739626	-0.494509	-0.656505	-0.639037	-0.573063	-0.482643	-0.559297
Testosterone undecanoate	0.517135	-0.316236	-0.33837	-1.2279	-0.624242	1.48291	1.30545	1.74186	0.896532	1.13368	0.702594	0.531358	-0.0153307	0.192383	-0.20307	-0.995444	-1.2704	-1.2889	-1.09341	-1.13061
Nicotinic acid	-0.367143	-0.55936	-0.100067	-0.229627	0.144773	1.41383	1.39555	1.95797	1.65169	1.65551	-0.267724	-0.397295	-0.745334	-0.795705	-0.675112	-0.724151	-0.806036	-0.865509	-0.823006	-0.863255
Melezitose	0.295332	0.911098	1.37927	0.698324	0.615615	1.00296	1.10974	1.12593	1.15215	1.19046	-0.99078	-0.988137	-1.07898	-0.984456	-1.07514	-0.789371	-0.897622	-0.89149	-0.893917	-0.890974
Acetophenone	0.171289	0.0106632	0.106398	0.0724208	-0.4064	1.91483	2	0.618198	1.2975	1.17721	-1.34803	-1.31672	-0.72899	-0.266792	-0.561367	-0.247867	-1.26865	-0.454436	-0.630309	-0.33352
N-Acetylneuraminic acid	-0.0161412	-0.317673	1.99509	0.270301	2	0.732983	0.929137	-0.0752594	0.421933	-0.110414	-1.11561	-0.7714	-0.388428	-0.62319	0.0468713	-0.0730421	-0.758879	-1.23205	-0.618882	-1.00949
4-Guanidinobutyric acid	-0.635324	-0.692072	-0.626983	-0.562297	-0.513366	1.6446	1.98385	1.64011	1.3368	1.68762	-0.197301	-0.22535	-0.520567	-0.338229	-0.474548	-0.581043	-0.721265	-0.711856	-0.740447	-0.752332
Urocanic acid	-1.28419	-1.39814	-0.377424	-1.38243	-0.753081	1.44063	0.767162	1.65579	0.878046	1.85469	-0.467254	-0.254183	0.483562	-0.119555	-0.420647	-0.204872	-0.270223	1.16382	-0.409691	-0.902006
Roburic acid	0.880608	1.39397	1.17556	1.17702	1.21508	0.827556	0.865915	0.766413	0.693873	0.578172	-1.01325	-1.01378	-1.01539	-1.01545	-1.01685	-0.891083	-0.914441	-0.898481	-0.896027	-0.899406
3-methyl-5-oxo-5-(4-toluidino)pentanoic acid	0.953704	1.47659	0.706744	1.8226	0.869386	0.538684	0.751394	0.73873	0.966692	0.5142	-0.940237	-0.962583	-0.963295	-0.958994	-0.862214	-0.872611	-0.939586	-0.966607	-0.935891	-0.936708
6-Pentyl-2H-pyran-2-one	0.108267	-0.776763	0.12023	-0.783211	0.344203	1.69119	1.50213	2	1.16012	1.38814	-0.80929	-0.809235	-0.80087	-0.775617	-0.798117	-0.400988	-0.59571	-0.658453	-0.557726	-0.642628
3-Acetyl-2,5-dimethylfuran	-0.0771858	-0.408312	-0.138085	-0.453402	0.0690861	1.70228	1.76965	1.57142	1.45795	1.67508	-0.690464	-0.78431	-0.603738	-0.662141	-0.677403	-0.742592	-0.761692	-0.766995	-0.747185	-0.731957
5,8-dihydroxy-10-methyl-5,8,9,10-tetrahydro-2H-oxecin-2-one	-0.141333	-0.451748	-0.298624	-0.693577	-0.074236	1.80104	1.81063	1.75329	1.25804	1.61125	-0.689524	-0.686338	-0.511783	-0.444167	-0.620053	-0.700531	-0.804058	-0.717491	-0.668905	-0.731875
2-{1-[2-(1-benzothiophen-5-ylamino)-2-oxoethyl]cyclohexyl}acetic acid	0.695941	0.965835	0.936081	0.934312	0.676688	1.06386	0.883967	0.910607	1.43749	0.771018	-0.742864	-0.685126	-0.577439	-0.497597	-0.351466	-1.28129	-1.28281	-1.28545	-1.2849	-1.28685
5-OxoETE	2	-0.396637	-0.336596	-0.595777	0.525716	0.741536	0.516324	0.756702	0.80544	0.754412	-1.84312	-1.8347	-0.44407	-0.979798	-1.21858	0.574191	-0.117571	0.264614	-0.215263	0.816076
WMH	-0.0217474	-0.889279	0.616749	-0.865744	0.223424	2	1.55188	1.66708	1.05594	1.14045	-0.86461	-0.902096	-0.883578	-0.875627	-0.869486	-0.282692	-0.547189	-0.448475	-0.553046	-0.380338
Ginsenoside Rk1	1.26237	1.71644	-1.1223	0.824754	0.305473	0.740492	0.23527	0.346829	0.425876	1.74163	-0.771987	-0.911789	-1.29661	-1.28385	-1.36701	0.380141	-0.0262205	0.201932	-0.111206	-1.29022
Cinchophen	-0.547231	-0.676103	2	-0.707501	-0.0844785	2	0.430179	-0.0839644	0.0310966	1.12949	-0.704152	-0.665892	-0.685129	-0.282548	-0.668716	-0.672596	-0.519445	0.779378	-0.339603	-0.65536
(9cis)-Retinal	-0.342675	0.123932	-0.0305471	-0.223816	-0.103813	1.24067	1.96952	0.80328	1.52898	0.914543	-1.35075	-1.33096	-1.38944	-1.30654	-1.31411	0.661998	0.132624	0.30713	-0.0583627	-0.231649
NAT13-331713_POS	-0.660491	1.7271	-1.03008	0.657652	-0.871622	1.86756	0.721775	1.65602	0.582033	1.51855	-0.628852	-0.544351	-0.563335	-0.482972	-0.766081	-0.396763	-0.692499	-0.75119	-0.67752	-0.664929
1,7-bis(4-hydroxyphenyl)heptan-3-one	0.846123	-0.81142	-0.393769	-0.857575	-0.172485	1.83372	1.35276	1.33644	1.20781	1.88957	-0.354796	-0.584038	-0.77896	-0.360876	0.0259791	-0.811021	-0.831436	-0.838969	-0.844416	-0.852638
2-Phenylphenol	-0.36167	-1.09407	2	-1.12848	1.6838	1.3079	1.18543	0.313207	0.686235	1.178	-0.392605	-0.78615	-1.0172	-0.233663	-0.055331	-0.580046	-0.710845	-0.615634	-0.685437	-0.775419
4-methoxy-6-(prop-2-en-1-yl)-2H-1,3-benzodioxole	-0.362851	-0.734141	-0.537166	-0.648283	-0.194695	2	2	1.23995	1.02446	1.25793	-0.596505	-0.344961	-0.0414786	0.0398494	-0.615858	-0.768987	-0.775394	-0.773851	-0.771977	-0.771165
octadec-9-ynoic acid	-0.69305	-0.689213	-0.686052	-0.69351	-0.688721	2	1.46052	1.99928	1.47657	-0.400403	-0.386367	0.401874	-0.311329	0.906566	-0.291805	-0.699468	-0.699768	-0.699475	-0.699648	-0.700112
Prolylleucine	-0.181516	-0.626626	-0.297913	-0.631731	0.110569	1.38139	1.44863	1.42978	1.13036	1.43383	-0.27998	-0.233538	-0.0285806	0.355012	0.841319	-0.350462	-1.26868	-1.48585	-1.29652	-1.4495
7-{[(2E)-3,7-dimethylocta-2,6-dien-1-yl]oxy}-2H-chromen-2-one	-0.42207	-0.567138	-0.160104	-0.626975	-0.0550198	1.66783	1.64103	1.58811	1.11967	2	-0.664542	-0.659347	-0.680775	-0.612266	-0.45715	-0.643416	-0.65861	-0.653978	-0.657723	-0.674887
2-Arachidonoyl glycerol	0.398421	1.73022	0.531181	1.13091	0.701533	0.310921	0.215577	1.38754	1.26345	1.32336	-1.00648	-0.991112	-0.797525	-0.836439	-0.576837	-0.766228	-0.899055	-0.816089	-1.16756	-1.13579
Methyl cinnamate	-0.679721	-0.405608	-0.774871	-0.529527	-0.686884	1.72515	1.9499	2	-0.371547	1.34472	-1.03617	-0.981073	-0.740662	-0.566985	-0.615553	0.513586	-0.225306	0.210404	0.383042	-0.560262
3-Methoxycinnamic acid	-0.315023	-0.418003	-0.470605	-0.580853	-0.302467	2	1.352	1.9015	1.63067	1.06241	-0.593721	-0.58031	-0.525349	-0.535292	-0.577251	-0.700432	-0.688667	-0.547384	-0.664252	-0.697866
6-(3-hydroxybutan-2-yl)-5-(hydroxymethyl)-4-methoxy-2H-pyran-2-one	-0.111095	-1.33922	-0.851675	-1.42589	0.298781	2	1.32592	2	0.268036	0.479353	-0.755747	-0.594436	-0.365199	-0.195207	-0.307477	1.04305	-0.302544	-0.17899	-0.641819	-0.611374
16-Heptadecyne-1,2,4-triol	-0.536101	-0.562942	-0.542026	-0.561127	-0.537558	1.85177	1.81187	1.27622	1.54227	1.89685	-0.56824	-0.572649	-0.572648	-0.572634	-0.572542	-0.550884	-0.55992	-0.562951	-0.554336	-0.55241
Phenylglyoxylic acid	-0.437776	0.0498044	-0.184016	-0.343007	-0.40333	2	0.839465	1.65914	1.46531	1.53332	-1.14788	-1.19204	0.195812	-1.22465	-1.23159	-0.0845941	-0.468778	-0.275965	-0.316399	-0.463668
Trigonelline	-0.362796	-0.733772	-0.0793284	0.325915	-0.149166	1.4459	0.668587	1.56777	1.08463	0.707916	-1.03466	-2	-0.595106	-0.338061	-0.870441	1.72027	-0.0326815	-0.0270474	-0.410655	-0.461931
(2E)-3-(3,4-dimethoxyphenyl)prop-2-enoic acid	-0.519004	-0.881874	-0.430939	-0.836359	-0.341818	2	1.18228	1.82979	1.11766	0.197792	-0.801527	-0.810288	-0.825637	-0.750805	-0.789226	0.486873	-0.47325	0.208258	0.120077	-0.348328
N-[2-chloro-6-(trifluoromethoxy)phenyl]-2,2-dimethylpropanamide	-0.305095	-0.350162	-0.456409	-0.435366	0.0564662	1.43525	1.84922	2	1.52484	1.26513	-0.651207	-0.6773	-0.6751	-0.679661	-0.573335	-0.683825	-0.676044	-0.697357	-0.696531	-0.68948
(-)-Caryophyllene oxide	-0.630214	-0.637079	-0.633914	-0.637211	-0.631588	1.59795	1.90617	1.78029	1.79894	1.2478	-0.636713	-0.636469	-0.637374	-0.636713	-0.636046	-0.329518	-0.545666	-0.33112	-0.372652	-0.398868
1,4-dihydroxyheptadec-16-en-2-yl acetate	-0.468478	0.632925	-0.254126	0.897282	-0.311415	0.497816	1.53273	2	0.813582	1.18199	-0.811342	-0.832417	-0.584181	-0.664962	-0.869587	-0.789089	-0.703933	-0.614828	-0.610832	-0.763905
Spectinomycin	1.86894	-1.18929	-0.881251	-1.30567	-1.26246	1.89849	1.27383	1.12055	1.13548	0.71531	-0.283637	-0.189378	-0.352024	-0.106262	-0.207	-0.106924	-0.838309	-0.766951	-0.271103	-0.252352
20(S)-Ginsenoside Ck	-0.349101	0.193982	-0.310561	0.488914	-0.449892	1.13453	2	1.16125	0.288336	0.554744	-0.9952	-0.98843	-1.00006	-1.01259	-1.01401	0.150448	-0.396904	0.0685218	0.0196166	-0.649671
trans,trans-2,4-Heptadienal	-0.821208	-1.3269	-1.05376	-1.29077	-0.607019	1.02292	1.08592	1.00421	0.952311	1.03971	0.738514	-0.494939	0.86761	1.47368	0.80203	-0.97746	-1.60981	-0.163859	-0.494734	-0.146443
Prostaglandin K2	0.219964	-0.77131	-0.290575	-0.859232	0.101541	1.05929	1.95818	2	0.589966	1.01393	-0.815596	-0.832669	-0.451469	-0.638845	-0.317091	-0.45697	-0.581228	-0.644083	-0.596551	-0.444903
3alpha-Dihydrocadambine	-0.233816	-0.720278	-0.297798	-0.719627	0.105797	1.60541	2	1.73203	1.17623	1.49083	-0.627903	-0.620093	-0.72559	-0.697135	-0.725082	-0.513752	-0.630532	-0.587456	-0.561267	-0.600756
Taurodeoxycholic Acid	0.66018	-0.378771	-0.200489	-0.523207	0.466852	1.68191	1.81363	1.84935	1.03513	1.15175	-0.782442	-0.710668	-0.439593	-0.586966	-0.602547	-0.870251	-0.913934	-0.902848	-0.891004	-0.856081
3-hydroxy-1,5-diphenylpentan-1-one	-0.517574	-0.612164	-0.54134	-0.621849	-0.472777	1.40746	2	1.65871	1.05139	2	-0.580649	-0.583397	-0.530075	-0.529939	-0.519568	-0.491958	-0.566262	-0.592265	-0.54875	-0.551596
N-Oleoyl Glycine	1.66722	-0.523842	-0.25494	-0.812976	0.417476	0.684509	1.01866	0.942155	1.50065	1.05303	-1.24828	-1.2884	-0.989745	-1.10064	-1.10546	1.02719	-0.437499	-0.50942	-0.779119	0.739431
Cefdinir	1.69454	-0.685904	0.606798	-0.569026	1.23252	0.957498	0.524655	0.714031	1.10816	1.36008	-1.19696	-1.24916	-1.60447	-1.04731	-1.10538	0.187045	0.27543	-0.25594	-0.193382	-0.753214
(2,6-dimethylmorpholino)(1-methyl-5-nitro-1H-pyrazol-4-yl)methanone	0.176657	-0.465997	0.148874	-0.506978	-0.366818	1.79271	1.65726	1.63991	1.75795	1.19966	-0.652944	-0.624525	-0.54351	-0.463786	-0.544945	-0.816074	-0.836466	-0.848624	-0.850016	-0.852348
p-Aminocinnamic acid	-0.569195	-0.569932	-0.567452	-0.564153	-0.569252	1.26409	1.7467	2	1.46444	1.5378	-0.564702	-0.565218	-0.555961	-0.563546	-0.554775	-0.526102	-0.538435	-0.53034	-0.538726	-0.524816
WLH	0.0179105	-0.427564	-0.287275	1.89027	0.0880725	0.660304	2	1.12415	0.134037	0.694234	-0.50108	-0.435443	-0.670305	-0.788643	-0.876226	-0.0128468	-0.837838	-0.705759	-1.04823	-0.799199
Estriol	-0.405243	-0.566802	-0.561509	-0.642708	-0.614855	1.64862	1.97978	1.49871	1.93069	1.29331	-0.641433	-0.6399	-0.457113	-0.539433	-0.500324	-0.547252	-0.511868	-0.538522	-0.607296	-0.57686
Bisulfurous Acid	-1.19914	-1.1511	-1.32302	-0.930889	-0.903853	0.873135	1.24241	1.62197	1.66449	1.1187	-0.721731	-1.18594	0.531363	-0.771236	-0.573904	0.330922	0.649472	0.21923	0.282282	0.226823
Dehydro-23-O-Acetylalisol B	-1.10008	-0.298728	-1.0397	-0.867803	-0.928388	1.33023	1.84898	1.71621	1.35787	1.49574	-0.855349	-0.70817	-0.64156	-0.737348	-0.724633	0.238962	-0.11431	0.0724329	-0.0275587	-0.0167851
4-oxo-5-phenylpentanoic acid	-0.816451	-0.875266	-0.781479	-0.883528	-0.770235	1.72402	2	1.92599	0.700612	1.33555	-0.676528	-0.674395	-0.58357	-0.623559	-0.650425	-0.488447	-0.0384977	-0.108231	-0.0450605	0.271873
Coenzyme Q2	-0.39675	-0.632372	-0.534061	-0.572568	-0.38995	2	0.859348	1.39277	1.92361	1.28812	-0.688533	-0.682073	-0.656689	-0.656021	-0.673483	-0.232745	-0.498165	-0.41468	-0.518795	-0.453862
4-(2,3-dihydro-1,4-benzodioxin-6-yl)butanoic acid	-0.54729	-0.628826	-0.645196	-0.616697	-0.563018	1.40753	2	1.66994	1.79447	1.39166	-0.50448	-0.495222	-0.449206	-0.447325	-0.461207	-0.553429	-0.597595	-0.633507	-0.592438	-0.6153
3-[4-methyl-1-(2-methylpropanoyl)-3-oxocyclohexyl]butanoic acid	-0.490939	-0.550582	-0.535343	-0.548828	-0.513392	2	1.12728	1.2543	1.87278	1.34679	-0.552561	-0.553323	-0.538934	-0.526115	-0.535954	-0.554768	-0.557389	-0.558432	-0.557069	-0.560913
Pimpinellin	-0.424024	-0.464837	-0.744657	-0.571766	-0.57452	2	1.33944	1.45964	1.62481	1.72353	-0.814831	-0.81313	-0.694632	-0.752235	-0.79718	-0.349687	-0.422344	-0.36047	-0.206156	-0.235389
Nodakenetin	-0.935542	-1.07715	-0.899575	-1.07402	-0.891582	2	1.09691	2	1.21459	0.520802	-0.679581	-0.64118	-0.473248	-0.336854	-0.552678	0.271632	-0.117839	-0.0268048	0.0957554	0.11802
Ginsenoside Rd	0.943792	1.93515	1.29754	1.10571	1.10266	0.563474	0.749244	0.54605	0.447904	0.479964	-1.06192	-1.05102	-1.06747	-1.05493	-1.06111	-0.691938	-0.746498	-0.758808	-0.79223	-0.885561
Ginsenoside Rg2	0.819621	1.4188	1.49741	1.44734	1.31393	0.696164	0.305982	0.603754	0.624411	0.538811	-0.996998	-0.889369	-0.997535	-0.997473	-0.997638	-0.794233	-0.895693	-0.905744	-0.90731	-0.884226
N-Acetylglucosamine	-0.509142	-0.784227	-0.314533	-0.738051	0.347918	1.17757	1.15575	1.1545	1.08025	0.878616	0.00767556	0.297678	0.888765	-1.17302	1.41303	0.280152	-1.0023	-1.43924	-1.71998	-1.00142
LPC 18:4	-0.255434	0.447753	1.81294	0.412179	0.504487	1.42096	1.42972	1.0804	0.905778	0.981227	-1.09473	-1.07784	-1.05559	-1.03971	-1.04978	-0.645192	-0.652292	-0.712528	-0.655998	-0.75637
Sauchinone	-0.22625	-0.934194	-0.432564	-1.0685	-0.195716	1.2024	1.63037	0.969701	0.439845	0.604827	0.183684	0.12636	1.10634	0.641873	1.68399	-1.17119	-1.04738	-1.16274	-1.1822	-1.16865
Ligustilide	0.104531	-0.355748	-0.199011	-0.291937	0.238106	1.91202	1.83413	1.83765	0.975881	1.16526	-0.443915	-0.330427	-0.776024	-0.627073	-0.23999	-0.96562	-0.955795	-0.956361	-0.962183	-0.963498
Trachelogenin	-0.466352	-1.04329	-0.0145561	-0.999716	-0.0886318	1.48469	1.81129	1.64006	1.08574	1.40553	-0.00350852	0.343465	0.178382		-0.0850908	-0.883419	-1.15303	-0.978135	-1.08769	-0.956432
Caffeic acid O-glucoside	-0.46814	-0.48832	-0.458131	-0.462005	-0.423309	-0.58894	-0.579579	-0.545536	-0.592945	-0.567146	-0.617694	-0.597326	-0.595176	-0.605339	-0.637538	1.49741	1.13421	1.53222	2	1.65133
PA (18:3/24:4)	-0.962516	0.979232	-0.343709	-0.128478	-0.530224	-0.531497	0.354117	-0.0261347	-0.343571	0.730034	-0.997709	-1.08032	-1.08776	-1.08276	-1.07764	0.942793	0.228041	1.20661	1.36276	2
2-Hydroxy-2-methyl-3-buten-1-yl beta-D-glucopyranoside	-0.887912	-1.00671	-0.993365	-1.05834	-0.872898	0.668765	0.526416	0.705666	0.756358	0.795677	-0.851762	-0.856565	-0.966085	-0.886428	-1.05193	1.75775	0.890615	0.960065	1.15113	1.21955
Ginsenoside Re	-0.636106	-0.640608	-0.667246	-0.637299	-0.631206	-0.66289	-0.663226	-0.663162	-0.66348	-0.66288	-0.172267	-0.235755	-0.414562	-0.460124	-0.409024	2	1.22906	1.32092	1.6448	1.87276
3-Furoic acid	-1.06738	-1.49354	-1.4135	-0.959144	0.14107	0.445381	-0.432367	-0.0435945	-0.252722	0.516459	-0.13109	-0.386661	-0.686245	-0.691987	-0.67707	1.62034	1.60859	1.44843	1.42103	1.03401
Esculin	0.0393612	-0.559599	-0.176633	-0.676797	-0.128352	-0.211842	-0.476386	-0.309367	-0.0957404	-0.257668	-1.0066	-0.941714	-1.02732	-1.0201	-0.980826	1.28419	1.29362	1.81423	2	1.36099
gamma-Glutamylmethionine	-0.198405	-0.889994	-0.596472	-0.64891	-0.282737	-0.463848	-0.594837	-0.0878761	-0.194257	0.187696	-0.854702	-0.811201	-0.749492	-0.686458	-0.893742	2	0.801371	1.25747	1.70925	1.60601
Ascorbic acid	-0.841082	-0.852797	-0.841572	-0.852905	-0.849492	-0.842004	-0.843862	-0.837286	-0.842242	-0.837974	0.528206	0.621345	-0.0977001	0.546843	0.246987	0.818225	1.90675	2	0.398206	1.31948
R-Aminobutyrate	-0.392514	-0.636857	-0.869558	-0.624429	-0.957974	-0.953934	-1.20795	-1.22221	-1.01248	-1.05271	-0.0740335	0.256094	0.707338	1.07334	0.991079	1.31356	0.662294	1.14903	1.17735	1.67456
Ferulaldehyde	-1.01476	-1.51211	-0.376591	-0.723725	-1.22475	-0.586788	-0.443315	-0.206315	-0.921051	2	-0.768978	-0.0829688	-0.0791812	0.197934	0.0847223	1.1542	0.582935	0.751982	1.42464	1.58984
Sebacic acid	-0.967133	-0.783376	-0.740993	-0.683531	-0.86205	-0.345545	-0.626661	-0.56935	-0.292888	-0.312463	-0.338954	-0.333652	-0.479895	-0.437866	-0.456911	1.34373	1.46949	1.78636	1.63668	1.99501
DL-α-Methoxyphenylacetic acid	-0.551895	-0.630901	-0.668347	-0.640828	-0.629029	-0.616071	-0.614419	-0.585279	-0.576627	-0.564701	-0.316563	-0.361491	-0.558373	-0.321083	-0.495582	2	1.43448	1.05005	2	1.24277
3,8,9-trihydroxy-10-propyl-3,4,5,8,9,10-hexahydro-2H-oxecin-2-one	-0.654039	-0.889266	-0.837388	-0.911376	-0.785604	-0.537405	-0.715045	-0.433799	-0.441347	-0.408165	-0.171162	-0.297745	-0.438849	-0.192279	-0.321387	1.45267	1.40309	0.993083	2	2
Dodecanedioic acid	-0.68008	-0.0403516	-0.861019	-0.599273	-0.669021	-0.98173	-0.566911	-0.665193	-0.58689	-0.693609	-0.537475	-0.71323	1.33786	-0.636862	-0.501327	1.1144	1.57721	1.77584	1.56762	1.36004
3-Amino-4-methylpentanoic acid	-0.990756	-1.29113	-1.33772	-1.25855	-1.15485	1.33336	1.02416	1.37482	0.918519	1.33943	0.547283	0.653902	0.478326	0.695466	0.843409	-0.46402	-0.606733	-0.905286	-0.509884	-0.689746
LPG 18:3	-0.267851	-0.304742	-0.476484	-0.449553	-0.432088	-0.492249	-0.477894	-0.483199	-0.328981	-0.443209	-0.4281	0.205045	-0.464125	-0.478532	-0.467744	-0.463214	-0.485947	2	1.75776	2
Cistanoside F	-0.433213	-0.669456	-0.543954	-0.6688	-0.321088	-0.695594	-0.71604	-0.0513812	-0.695394	-0.65252	-0.281574	-0.29972	-0.102419	-0.104079	-0.242479	-0.18744	2	0.95339	2	0.367424
4'-Hydroxypropiophenone	-1.40048	-1.62888	-1.0682	-1.57913	-1.00251	1.0891	0.560318	0.199907	1.77513	0.710051	0.720328	0.647926	1.05425	0.629003	1.09079	-0.336906	-0.34493	-0.33256	-0.755583	-0.0276255
1-(4-fluorophenyl)-2-(4-methoxyphenyl)-4-(2-naphthyl)butane-1,4-dione	-0.77342	-0.789263	-0.724402	-0.809512	-0.744764	-0.864557	-0.902741	-0.803366	-0.880707	-0.859746	0.169218	0.115809	0.460357	0.00223853	-0.217467	1.57677	1.23966	1.17226	1.71321	1.92043
Ligustroflavone	-0.56843	-0.637256	-0.656775	-0.634351	-0.633839	-0.395344	-0.457404	-0.288657	-0.315932	-0.461413	-0.463577	-0.505719	-0.401398	-0.353229	-0.304063	2	0.500417	0.690155	0.514025	2
Adenosine diphosphate (ADP)	-1.02148	-0.921076	-1.01995	-0.866832	-1.02197	0.300671	-0.450854	1.3486	1.41631	1.75875	-1.02342	0.0943354	-0.941493	-0.81099	-0.951337	1.07746	0.829556	0.96791	0.670566	0.565243
Gypenoside XLVI	-0.819363	-0.819389	-0.819193	-0.819615	-0.819256	-0.601079	0.229493	0.361821	0.283812	0.375483	-0.586644	-0.80887	-0.80458	-0.814186	-0.812125	1.80215	1.00457	1.8901	1.9045	0.672373
p-Coumaric acid ethyl ester	-0.83238	-0.832584	-0.822543	-0.833915	-0.821512	0.189058	-0.0812482	0.240049	0.181421	-0.106902	-0.858068	-0.863117	-0.859013	-0.55865	-0.85894	1.34301	1.25392	1.60429	1.85583	1.66129
7-Methylxanthine	-0.793738	-0.890354	-0.874883	-0.939762	-0.807693	-0.865089	-0.897355	-0.843209	-0.790343	-1.17082	0.200569	0.192914	0.501329	0.488406	0.319485	1.21966	1.50249	1.44426	1.46012	1.544
Notoginsenoside Ft1	-0.789192	-0.756027	-0.446335	-1.04036	-0.2285	0.0910456	-0.0580029	0.0790703	0.364332	0.100461	-0.823613	-0.731124	-1.07623	-0.895355	-0.658393	0.667114	1.59459	0.576343	2	1.22021
Genipin	-0.779584	-1.04412	-1.04829	-1.08866	-0.586632	1.72489	0.753218	1.31189	1.38889	1.02683	-0.720428	-0.808644	-1.25805	-0.792409	-0.970974	0.127965	0.619048	0.519653	1.0471	0.578297
Denin	-0.704978	-0.707053	-0.629946	-0.714597	-0.655249	-0.558642	-0.54925	-0.396592	-0.487106	-0.460798	-0.554611	-0.519424	-0.357674	-0.527058	-0.576165	1.75467	1.72087	1.57685	1.63198	1.71477
Skimmin	-0.577427	-0.575306	-0.494996	-0.561307	-0.584161	-0.573053	-0.659073	-0.648754	-0.665356	-0.611881	-0.429762	-0.430685	-0.642428	-0.428968	-0.458056	1.33499	1.4137	1.69329	2	1.89121
Aucubin	-1.23403	-1.08051	-1.60474	-1.01659	-1.3728	-0.0639795	-0.0998574	0.0403996	-0.313915	-0.427123	-0.390555	-0.150231	-0.269469	0.651234	0.522752	1.14881	1.03633	1.48772	1.72425	1.4123
Mogroside IV	-0.866111	-1.40222	-0.613954	-1.67168	-0.569077	0.440579	-0.0897644	-0.914807	0.20077	1.33163	0.660414	0.433082	-0.314769	-0.787624	-1.08649	1.11202	1.60107	1.65666	-0.0498594	0.930121
Salicylic acid O-glucoside	-0.551115	-0.342798	-0.86302	-0.23511	-0.546386	-0.678976	-0.338946	-0.124508	-0.658738	-0.341493	-0.5836	-0.796653	-0.585732	-0.749834	-0.74179	1.37934	1.17217	1.63381	2	1.7057
LPE 18:3	-0.781431	-1.03559	-0.648375	-0.986261	-0.71886	0.610827	0.063702	0.573343	0.65983	0.161979	-1.06078	-1.01484	-0.996304	-0.859817	-0.797891	1.20335	0.955136	1.35319	1.75221	1.56658
Xanthurenic acid O-hexoside	-0.597497	-0.602815	-0.576996	-0.600103	-0.593574	-0.5407	-0.554432	-0.474757	-0.533469	-0.531371	-0.583243	-0.577532	-0.4714	-0.545781	-0.560628	1.9348	1.13853	1.63163	1.74996	1.88938
Maltitol	-0.86122	-0.829902	-0.877485	-0.829345	-0.877725	-0.728161	-0.7824	-0.616142	-0.768476	-0.649687	-0.33317	-0.106512	0.243364	0.668576	-0.325819	1.45105	1.28653	1.32495	1.9363	1.67527
Integrifoside A	-0.886345	-0.903947	-0.898413	-0.910328	-0.890752	-0.822592	-0.824281	-0.767363	-0.847281	-0.787962	0.126249	0.45786	0.266809	0.523194	-0.176844	1.70454	1.16632	1.17099	1.65579	1.64435
Nootkatone	-0.971025	-1.09316	-0.972454	-1.10287	-0.943621	0.710094	0.723925	1.05749	1.0627	1.15838	-0.855123	-0.775928	-1.05001	-0.803146	-0.893342	1.59942	1.08046	0.909817	0.368523	0.78986
4-Methoxybenzaldehyde	-0.670602	-0.664974	-0.680636	-0.685231	-0.695291	-0.419022	-0.40401	-0.400245	-0.477122	-0.45919	-0.640443	-0.656014	-0.560711	-0.564415	-0.401781	1.68022	1.50542	1.57709	1.77999	1.83697
L-Phenylalanine	-0.803334	-0.626612	-0.813611	-0.532969	-0.810334	-0.664777	-0.243166	-0.703329	-0.824767	-0.860169	-0.235453	-0.0463184	-0.250505	0.0529054	-0.571946	2	0.991891	1.46866	1.92167	1.35734
3-Hydroxy-3-Methylpentane-1,5-Dioic Acid	-0.45596	-0.394952	0.226568	-0.404688	-0.429172	-1.66542	-0.336328	-0.561208	-1.0567	-0.335666	-1.15385	-0.801953	0.261698	0.585031	-0.668413	2	1.06229	1.51073	1.4543	1.11089
2-Hydroxycinnamic acid	0.226656	1.04793	-0.810025	0.858512	-0.785566	-0.706012	-0.578922	-0.627604	-0.827301	-0.684495	-0.953669	-0.753323	-0.928702	-0.0370557	-1.12276	1.99669	1.65837	1.20976	0.853444	0.964082
Pseudoginsenoside F11	-0.458143	-0.448357	-0.499207	-0.513373	-0.487558	-0.634049	-0.634203	-0.634534	-0.635723	-0.635725	-0.540243	-0.530008	-0.55068	-0.556988	-0.565446	2	1.2856	1.6234	1.57059	1.62918
5-hydroxy-4-methoxy-5,6-dihydro-2H-pyran-2-one	-0.849229	-0.814034	-0.340574	-0.542923	-0.615148	0.0230707	-0.460915	-0.0626301	-0.438897	-0.0457671	-0.705777	-0.694267	-0.716645	-0.745988	-0.749037	2	0.977959	2	0.779458	1.65601
Geranylacetone	-0.363887	-0.432554	-0.369159	-0.469213	-0.517496	-0.490688	-0.507022	-0.572672	-0.572918	-0.456775	-0.724286	-0.787817	-0.703623	-0.657729	-0.704518	1.98715	1.30114	1.62816	1.75311	1.66079
Palmitoleic Acid	-0.9324	-0.304613	-1.02869	-0.681793	-0.969301	1.11604	1.0813	0.963049	0.806493	0.946599	-1.13067	-1.14917	-1.11002	-1.02109	-1.04859	0.851883	0.534642	0.744884	0.70257	1.62887
Guaiacol	0.979642	-0.645497	-0.453427	0.0689416	-0.599725	0.190786	0.101117	0.620949	0.281135	0.288649	-1.10413	-1.13883	-1.12202	-0.962597	-0.920932	0.38046	0.324166	0.31909	2	0.146243
Dehydroepiandrosterone (DHEA)	0.64444	0.41085	0.210147	-0.096289	0.243184	-0.221687	-0.399383	-0.0963443	-0.585603	-0.710469	-0.779442	-0.959104	-1.38658	-1.36149	-1.35391	2	0.258898	1.1231	1.33636	1.69557
Indole	-1.01095	-1.09521	-1.10062	-1.09191	-1.02259	0.356507	0.794443	0.684602	0.297122	0.970783	-0.791397	-0.754296	-0.910451	-0.432015	-1.03211	1.34936	0.949183	1.0626	1.59931	1.17765
13,14-Dihydro-15-keto Prostaglandin A2	-0.232398	-0.935917	-0.51088	-0.956368	-0.625887	1.66585	-0.379116	-0.124549	2	1.78072	-0.973817	-0.85544	-0.682181	-0.971461	-0.970332	0.552843	0.380944	0.358504	0.239962	1.12857
(3beta,9xi)-3-(beta-D-Glucopyranosyloxy)-14-hydroxycard-20(22)-enolide	-0.780053	-0.7948	-0.587703	-0.83454	-0.631409	-0.444862	-0.15062	-0.167114	-0.358363	-0.293847	-0.71337	-0.590666	-0.441919	-0.584298	-0.671411	2	1.69765	1.78724	1.73141	0.730229
D-Gluconic acid	0.226949	-0.955552	-0.026796	-1.08776	1.85921	-0.212514	0.440363	0.535024	0.211081	-0.0391998	-1.40724	-0.94181	-1.03923	-1.10955	-1.19667	2	0.470937	0.824378	0.715122	0.636977
Uridine 5'-monophosphate	-0.457542	-0.725496	2	-0.781886	0.476181	-0.291593	0.586549	0.115871	0.00564255	0.0120298	-1.11419	-1.06478	-0.997577	-1.1146	-1.01422	2	0.829805	0.503338	0.620576	-0.0613671
Succinic anhydride	-0.239488	-0.488501	0.206602	-0.136081	0.25218	-0.0354842	-0.799825	-0.952273	-1.06452	-0.877343	-0.584602	-1.05957	-1.04559	-0.749157	0.607241	1.93758	1.07572	0.685569	0.955174	2
4-{3-[(3,4-dihydroxyphenyl)methyl]-2-methylbutyl}benzene-1,2-diol	0.553309	0.0660325	-0.316304	0.0822621	-0.332506	0.731601	0.979808	1.03023	0.92583	0.973813	-1.52217	-1.48096	-1.32993	-1.26853	-1.36994	1.42331	0.110214	0.642421	1.02268	-0.921171
B Liriopesides B	-0.268747	-0.455998	-0.486283	-0.53081	-0.530862	-0.626568	-0.602975	-0.59851	-0.627141	-0.626106	-0.649997	-0.598965	-0.625774	-0.486437	-0.67443	1.85644	1.55245	1.62771	1.557	1.796
Skatole	-1.05997	-1.11483	-1.1142	-1.10763	-1.06102	0.303786	0.747272	0.739149	0.361732	1.07529	-0.785623	-0.752401	-0.915471	-0.319513	-0.999704	1.28493	0.922064	1.18866	1.54756	1.05991
1-Methyladenine	-0.728451	-0.989689	-0.777258	-0.842038	0.0400812	-0.423645	-0.265952	-0.167388	-0.452119	-0.358524	-0.550763	0.565542	-0.535752	-0.58145	-0.521399	0.0968803	1.96532	2	0.0181815	2
Irganox 259	-0.449761	-0.191127	-1.00462	-0.0678237	-0.683948	-0.096455	0.0451414	0.18842	0.178264	-0.123407	-0.677938	-0.776308	-1.09509	-0.718339	-0.933718	-0.725292	1.86292	2	1.53225	1.54428
2-(2-acetyl-3,5-dihydroxyphenyl)acetic acid	-0.593094	-0.548318	-0.538235	-0.487349	-0.671582	-0.639176	-0.679915	-0.696823	-0.730603	-0.763929	-0.518737	-0.482815	-0.177429	-0.022629	-0.611031	1.71051	2	1.32421	1.47406	1.34476
N2-tetrahydrofuran-2-ylmethyl-4-(4-fluorophenyl)-1,3-thiazol-2-amine	0.635839	1.12442	-0.103606	1.2068	-0.0607196	-0.701579	-0.23093	-0.550402	-0.819458	-0.762104	-0.957711	-0.878787	-1.00641	-1.21467	-1.26533	2	0.90627	0.468808	1.18196	0.821145
3-Hydroxy-3-methylbutanoic acid	-0.775597	-0.563639	-0.810783	-0.498385	-0.821215	-0.629162	-0.28774	-0.779698	-0.702824	-0.828914	-0.109549	-0.0457606	-0.453905	0.0764485	-0.812095	1.86344	1.1657	1.51065	1.97353	1.52951
4-acetyl-4-(ethoxycarbonyl)heptanedioic acid	-0.670006	-0.782914	-0.509917	-0.709396	-0.557177	-0.469002	-0.641119	-0.469356	-0.241097	-0.551237	-0.58832	-0.553927	-0.323007	-0.306112	-0.417162	2	0.968917	1.14568	1.47229	1.27225
4,6,8-trihydroxy-7-methoxy-3-methyl-3,4-dihydro-1H-2-benzopyran-1-one	-0.856706	-0.750618	-0.829765	-0.821826	-0.8065	-0.20441	-0.0566877	-0.154	-0.261634	-0.189459	-0.736197	-0.611565	-0.547364	-0.443748	-0.773645	2	1.58726	1.48818	1.50805	1.22638
4-(3,4-dimethoxyphenyl)-3-methyl-1H-pyrazol-5-amine	-1.36779	-0.708941	-0.815745	-0.521004	-1.07469	0.683321	1.45324	0.887838	0.0795046	0.414976	-0.971136	-1.01321	-0.945416	-0.762681	-0.60258	2	0.493943	1.00539	0.968142	0.664393
4-oxododecanedioic acid	-0.426908	-0.269764	-0.388738	-0.273856	-0.39642	-0.664815	-0.665993	-0.670839	-0.662333	-0.64804	-0.479195	-0.525234	-0.506992	-0.517753	-0.476363	2	1.63943	1.95401	0.537485	0.674633
Linderane	-0.348324	-1.03203	-1.15065	-1.80247	0.997957	0.514667	0.792355	0.909697	0.946983	0.753039	-0.464138	-1.05086	-1.23882	-1.01865	-0.63676	1.72652	0.0772487	0.254847	0.614496	1.15488
2-acetamido-3-(4-methoxyphenyl)propanoic acid	-0.185251	-0.888265	-0.980865	-1.03098	-0.585075	0.552854	0.144671	0.998939	-0.352695	0.288521	-1.03338	-1.1236	-0.553486	-1.1245	-0.807725	2	0.786178	1.20534	1.27262	1.39508
1-(2-furyl)pentane-1,4-dione	-0.917139	-0.60751	-0.890515	-0.775183	-0.628925	-0.210272	0.167593	-0.313577	-0.253763	-0.350185	-0.672059	-0.619965	-0.544376	-0.57833	-0.786558	1.59831	1.09502	1.29995	2	1.70774
Plumbagin	-0.68596	-0.663687	-0.565137	-0.56141	-0.606179	-0.212411	0.257947	-0.194437	-0.0453412	-0.405995	-0.867569	-0.83417	-0.772274	-0.943969	-0.828217	1.65741	1.04013	1.45979	2	1.6898
5-Hydroxyindole-3-acetic acid	-0.766031	-0.642105	-0.626874	-0.66407	-0.770099	-0.320431	-0.405942	-0.692732	-0.702887	-0.713459	-0.519694	-0.570376	-0.366368	-0.419855	-0.0460516	1.2476	1.46806	1.63162	2	1.85171
Euphorbiasteroid	-0.901225	-0.930364	-0.759894	-0.951536	-0.71125	-0.320911	0.384896	0.29433	-0.0423706	-0.0197883	-0.756925	-0.65904	-0.58915	-0.725007	-0.73651	2	1.62501	1.34782	1.50261	0.606673
Polypodine B	-0.635469	-0.638348	-0.566296	-0.648548	-0.585738	-0.601337	-0.355916	-0.372496	-0.451896	-0.428424	-0.628196	-0.613768	-0.562745	-0.624775	-0.620178	2	1.66066	1.63652	1.81016	1.22112
Pseudoginsenoside-RT5	-0.469069	-0.552901	-0.522937	-0.517925	-0.474286	-0.621461	-0.605685	-0.686933	-0.777163	-0.723459	-0.579873	-0.666871	-0.547532	0.202928	-0.717306	1.78653	1.43126	1.71613	1.6467	1.67985
Timosaponin A3	-0.463537	-0.876196	-0.830345	-0.99098	-0.722179	-0.516806	-0.4893	-0.420218	-0.549401	-0.472604	-0.708141	-0.439494	-0.213769	0.972688	-0.974561	1.761	1.28237	1.65201	1.44163	1.55784
Vitamin C	-1.12244	-0.428241	-1.44262	0.723284	-1.70454	-0.0468446	0.0328336	0.175967	-0.715828	-0.131933	-0.670013	-0.379742	-0.812662	-0.136236	-0.101959	1.4418	1.83131	1.83947	0.710898	0.937505
2-Ethyl-3-hydroxy-4H-pyran-4-one	0.147488	-0.267517	0.33539	1.35692	0.777049	0.0189489	-0.119815	0.590499	-0.484083	-0.130913	-1.41765	-1.37287	-1.52945	-1.22244	-1.65171	1.30957	0.770777	1.30815	0.849581	0.732074
N alpha-Acetyl-L-lysine	-0.34524	-0.866563	-0.744908	-1.05157	-0.750876	1.21903	1.23524	1.46174	0.867846	1.41678	-1.07345	-1.00409	-1.09226	-1.13012	-1.08988	1.15323	0.321297	0.451559	0.415459	0.606788
MAG (18:3)	-0.745759	-0.756284	-0.685255	-0.76486	-0.678884	-0.421845	-0.1364	-0.0630802	-0.348575	-0.187705	-0.711525	-0.708111	-0.582345	-0.669983	-0.73113	1.88434	1.71132	1.59667	1.76611	1.2333
L-5-Hydroxytryptophan	-0.658945	0.163134	-1.19885	0.0354556	-1.07823	-0.414706	-0.13158	-0.440219	-0.541916	-0.654328	-0.780776	-0.699233	-0.412833	0.690153	-0.58465	2	1.4752	0.575098	1.02753	0.675553
N-(4-chlorophenyl)-N'-(2-phenoxyphenyl)urea	0.301236	-0.355503	0.247389	-0.429687	0.2067	0.207216	-0.500312	-0.473876	0.0128824	-0.564669	-0.948407	-0.886219	-0.872861	-0.685121	-0.879502	2	0.206423	1.54317	0.438873	0.0637064
Lactobionic acid	0.378954	-0.967623	-0.0516115	-1.11307	1.02948	-1.13083	-1.19696	-1.11272	-1.11065	-1.11457	1.23555	1.3308	0.974082	2	0.389937	0.0767711	-0.102468	0.0313203	0.0479768	0.232879
3-Ureidopropionic acid	-0.349198	0.568989	-0.591189	0.792349	-0.634608	-0.115614	-0.327005	-0.148985	-0.141035	-0.319768	1.19548	1.28806	0.474967	2	1.27765	-1.17626	-1.06512	-0.995268	-1.07298	-1.11997
汕-D-Glucopyranuronic acid	-0.360007	-0.445907	-0.279693	-0.542113	-0.340322	-0.573173	-0.606517	-0.610507	-0.563574	-0.615914	2	2	-0.230088	1.82902	1.64024	-0.503856	-0.48561	-0.516107	-0.51999	-0.524478
Hederacoside D	-0.805205	-0.768623	-0.968945	-0.316481	-0.858814	-0.773938	-0.943933	-0.876638	-0.954058	-1.04362	1.30778	1.64445	1.18721	2	-0.0876107	0.108796	0.428945	0.752708	0.284283	0.490242
4-Oxoproline	-0.436558	-0.58991	-0.404111	-0.547437	-0.385065	-0.341671	-0.382272	-0.294506	-0.288091	-0.320778	2	0.633456	0.597183	0.559345	1.18032	-0.549784	-0.534339	-0.446868	-0.539206	-0.575885
D-Glucono-1,5-lactone	-0.760351	-0.829332	-0.757554	-0.852319	-0.723053	-0.493503	-0.6563	-0.50832	-0.503436	-0.505753	1.0904	1.13015	2	1.75014	1.7766	-0.273372	-0.222468	-0.365973	-0.360272	-0.245146
Bilobalide	-0.679292	-0.685182	-0.65024	-0.695846	-0.671177	-0.775245	-0.775319	-0.771681	-0.770777	-0.775192	1.42244	1.64273	2	1.44158	1.59083	-0.149932	-0.132377	-0.300948	-0.311952	0.00791717
3,4,5-trihydroxycyclohex-1-ene-1-carboxylic acid	0.436063	0.525995	1.03379	0.276094	0.80546	-0.992354	-1.01718	-0.936118	-0.896197	-0.967519	0.92164	0.995482	1.47616	1.19325	1.62512	-0.889139	-0.933346	-0.847008	-0.869062	-0.941135
Corchorifatty acid F	-0.53812	-0.899477	-0.856012	-1.02963	-0.849404	-0.829222	-0.711982	-0.230054	-0.464106	-0.256278	0.354104	0.30444	1.74045	2	0.653256	-0.638278	-0.106976	0.300361	0.237363	0.831683
D-Glucarate	0.364373	0.0791514	0.00410848	-0.228722	0.414187	-1.3043	-1.43383	-1.40692	-1.38319	-1.35452	0.979475	1.12101	1.28274	0.510296	1.47946	-0.974262	1.33741	0.135463	0.104362	0.273716
Tenuifoliside A	-0.765955	-0.772214	-0.772343	-0.770255	-0.798761	-0.835215	-0.812301	-0.834606	-0.841535	-0.791606	2	1.77384	0.0997231	0.260063	0.220862	1.383	0.872583	0.19468	0.0651579	0.632702
Polygalaxanthone ｍ	-0.653969	-0.681833	-0.687615	-0.695266	-0.668301	-0.663622	-0.679599	-0.516396	-0.656523	-0.64199	2	2	0.0392317	-0.0784773	-0.187893	0.745501	0.854244	-0.00165284	-0.180974	0.207561
汐-Aspartylphenylalanine	-0.626213	-0.704685	-0.602648	-0.701718	-0.727954	-0.368549	-0.514626	-0.590424	-0.395476	-0.589427	1.49887	1.61588	1.88662	1.63563	1.73682	-0.318788	-0.528267	-0.605946	-0.626865	-0.472235
Benzyl 6-O-beta-D-glucopyranosyl-beta-D-glucopyranoside	-0.926964	-1.17074	-1.15405	-1.20236	-1.1858	-0.597243	-0.461514	-0.512218	-0.596316	-0.738471	1.52278	1.26079	2	0.545272	1.14096	0.408447	0.110896	0.856067	0.334325	0.31047
Thymidine	0.65645	-0.525147	1.23552	-0.595822	2	-0.449515	-0.274057	-0.435965	-0.510246	-0.46171	0.700046	0.661971	1.88202	1.00317	-0.421552	-1.17394	-0.810605	-0.881742	-0.776858	-1.10019
L-Glutamic acid	-0.394469	-1.0017	-1.41851	-0.635188	-1.06793	-0.0904849	-0.315564	-0.541245	-0.402734	-0.752681	-0.273918	0.840819	-0.350621	2	-0.096465	2	0.18745	0.355364	0.559075	0.654624
α-Lactose	-0.35229	-0.382127	-0.352945	-0.385306	-0.376556	-0.408563	-0.461458	-0.435015	-0.435718	-0.441513	0.397512	0.0436023	2	2	0.527109	-0.476192	-0.493724	-0.494915	-0.497071	-0.488936
ethyl 4-amino-2-(methylsulfanyl)-1,3-thiazole-5-carboxylate	-0.875665	-1.11874	-0.930924	-1.10071	-0.556569	-0.843855	-0.772186	-0.783809	-0.844775	-0.846965	1.37677	1.26604	1.46838	0.876613	-0.481	1.73987	0.841233	0.604295	0.449171	0.532829
Leucylproline	-0.132585	-0.99361	-0.138922	-0.908427	0.519804	-0.551468	0.206417	-0.191391	-0.464141	-0.527757	2	1.4656	0.64787	1.93481	0.0620915	-0.445918	-0.696925	-0.619011	-0.870293	-0.938513
Isosinensetin	0.0357322	-0.289973	-0.454963	-0.419332	-0.0570882	-0.422701	-0.14104	-0.0741592	-0.480552	-0.496616	0.46683	0.541202	2	1.81148	2	-0.899877	-0.902234	-0.892454	-0.89556	-0.902763
2-[(2-chlorobenzyl)sulfanyl]-4,6-dimethylnicotinonitrile	-0.761386	-0.746134	-0.820573	-0.575169	-0.542538	-0.119846	0.976021	0.120737	-0.29618	0.36131	-0.0357913	0.744493	1.35432	2	1.7629	-0.625774	-0.807516	-0.682378	-0.95947	-0.915874
O-Phosphorylethanolamine	-1.0481	-1.61677	-1.31812	-1.90979	0.0540641	-0.160564	1.02919	0.543406	-0.210217	0.237955	0.0183854	0.613442	0.250107	0.615822	2	1.12832	0.910044	-0.005047	-0.6364	-0.655449
methyl 3,4,5-trihydroxycyclohex-1-ene-1-carboxylate	-1.01972	-0.672126	-0.950707	-0.781183	-0.663518	0.563729	0.409576	0.172701	0.256814	0.328189	0.647956	0.741951	1.66299	1.58289	2	-0.816939	-0.851715	-0.907857	-0.916481	-0.947372
FRH	-0.672434	-0.665358	-0.680686	-0.646589	-0.678202	-0.703186	-0.69079	-0.694522	-0.705308	-0.70445	1.19094	1.67263	1.4841	2	0.439238	-0.050417	-0.106074	-0.274189	-0.149102	-0.118645
Diosgenin	-0.408255	-0.568368	-0.556377	-0.624004	-0.461768	-0.736448	-0.71294	-0.775054	-0.824797	-0.701464	2	1.87469	1.30084	1.6865	1.07106	-0.361059	-0.438447	-0.275546	-0.282764	-0.423557
Isoxanthohumol	-0.005446	-0.931393	-0.485413	-0.992465	0.218722	-0.264748	1.21202	-0.340831	-0.652312	-0.401058	0.633943	-0.0547725	1.71791	1.72526	2	-0.586661	-0.819194	-0.866505	-0.795372	-0.650146
Ganoderiol A	-0.615577	-0.58451	-0.609893	0.015585	-0.618339	-0.529156	-0.318143	-0.588581	-0.619256	-0.610437	0.988676	1.29533	1.71722	2	1.52299	-0.630701	-0.630155	-0.631798	-0.631873	-0.437807
YLK	-0.730177	-0.810949	-0.760058	-0.825846	-0.770842	-0.772162	-0.798896	-0.794103	-0.785053	-0.815229	0.29041	0.237546	1.681	2	0.840946	0.0137716	0.846792	0.930913	-0.0882693	0.391643
L-Homocarnosine	-0.548034	-0.628222	-0.533547	-0.629085	-0.502071	-0.61938	-0.579083	-0.619264	-0.620545	-0.623309	0.553905	1.51053	2	1.94553	1.61457	-0.413573	-0.406606	-0.439213	-0.361361	-0.474263
2-{[(6-fluoro-4H-1,3-benzodioxin-8-yl)methyl]thio}-1,3-benzothiazole	-0.567864	-0.611881	-0.655091	-0.648442	-0.670509	-0.295701	-0.246761	-0.390885	-0.474511	-0.397689	1.02333	1.78735	1.01374	2	1.90193	-0.556565	-0.645987	-0.624643	-0.647502	-0.635804
IBA	-0.418374	-0.513289	-0.552179	-0.622788	-0.53583	-0.261857	-0.117017	-0.227135	-0.309461	-0.290196	0.750651	0.535225	2	1.18091	2	-0.701037	-0.730221	-0.719177	-0.702213	-0.690388
N-(3-Indolylacetyl)-L-Alanine	-1.20253	-1.41893	-1.2915	-1.21077	-1.22607	-0.0124083	0.076448	-0.0529969	-0.185523	-0.204985	1.20678	0.201835	-0.589605	0.479577	-0.465742	1.84659	0.226977	0.914947	1.45169	1.45621
Asp-phe	-0.659269	-0.763241	-0.750336	-0.787226	-0.820258	-0.297738	-0.393271	-0.482414	-0.432829	-0.688832	1.12585	1.36723	2	1.53312	1.88762	0.0282011	-0.490823	-0.555048	-0.570124	-0.454592
Cinnamic acid	-0.692307	-0.79034	-0.452802	-0.575216	0.328387	-0.434581	-0.653112	0.207765	-0.158292	0.087131	1.35888	1.32188	1.94271	1.38117	1.74055	-0.903548	-0.950184	-0.938907	-0.924582	-0.894594
Coumarin	-0.646883	-0.745101	-0.493051	-0.73419	-0.878878	-1.00904	-1.00174	-0.991967	-1.00303	-1.00666	1.21693	1.15924	-0.119191	0.314806	0.0350494	1.79272	1.82203	0.980403	0.374565	0.933984
Fragransin A2	-1.21532	-0.938598	-1.01967	-1.08837	-0.634089	0.61013	0.429419	0.335031	-0.0264534	-0.291522	2	-1.02054	-0.00614388	-0.180021	2	1.38698	-0.995489	0.0679442	0.464147	-0.126242
